# Supplementary material for: Affinity‐Based Interactome Mapping of Inositol Pyrophosphates Reveals 4/6‐PP‐InsP5‐Binding Proteins in Plants
Source: Adv Sci (Weinh). 2026 Mar 2;13(26):e24290. doi: 10.1002/advs.202524290 (PMC13159116; doi:10.1002/advs.202524290)
Supplement: Supplementary file 2 — Supporting File 2: advs74650‐sup‐0002‐Table.xlsx. [file ADVS-13-e24290-s001.xlsx]

## Sheet: Tabelle1
Protein enrichment matrix (log₂ ratios)
	Affi-Gel Experiments				Photoaffinity Experiments
	Root		Shoot		Root				Shoot
Fasta Header	Elution	On Bead	Elution	On Bead	Commercial 4-PP-InsP5	Commercial 6-PP-InsP5	Custom 4-PP-InsP5	Custom 6-PP-InsP5	Commercial 4-PP-InsP5	Commercial 6-PP-InsP5	Custom 4-PP-InsP5	Custom 6-PP-InsP5
AT1G01090.1 | Symbols: PDH-E1 ALPHA | pyruvate dehydrogenase E1 alpha | chr1:47705-49166 REVERSE LENGTH=428	0	0	0	0	0	0	0	0	0	0	0	2.34483
AT1G01300.1 | Symbols: | Eukaryotic aspartyl protease family protein | chr1:117065-118522 FORWARD LENGTH=485	0	0	0	0	0	2.43396	0	0	0	0	0	0
AT1G01510.1 | Symbols: AN | NAD(P)-binding Rossmann-fold superfamily protein | chr1:187235-189836 FORWARD LENGTH=636	0	0	5.6018	3.11297	0	0	0	0	0	0	0	0
AT1G01730.1 | Symbols: | unknown protein;FUNCTIONS IN: molecular_function unknown;INVOLVED IN: biological_process unknown;LOCATED IN: chloroplast;EXPRESSED IN: 23 plant structures;EXPRESSED DURING: 13 growth stages;Has 42 Blast hits to 42 proteins i	0	0	0	3.93433	0	0	2.46352	2.97945	0	0	0	0
AT1G01780.1 | Symbols: | GATA type zinc finger transcription factor family protein | chr1:282919-284082 FORWARD LENGTH=205;AT2G45800.2 | Symbols: | GATA type zinc finger transcription factor family protein | chr2:18858153-18858823 REVERSE LENGTH=195;AT3G	0	0	0	0	0	3.20701	0	0	0	0	0	0
AT1G01800.1 | Symbols: | NAD(P)-binding Rossmann-fold superfamily protein | chr1:293396-294888 FORWARD LENGTH=295;AT1G01800.2 | Symbols: | NAD(P)-binding Rossmann-fold superfamily protein | chr1:293595-294888 FORWARD LENGTH=260	0	0	0	0	0	0	0	0	0	0	2.22156	3.1215
AT1G01910.5 | Symbols: | P-loop containing nucleoside triphosphate hydrolases superfamily protein | chr1:313595-315644 REVERSE LENGTH=249;AT1G01910.4 | Symbols: | P-loop containing nucleoside triphosphate hydrolases superfamily protein | chr1:313595-3158	0	0	0	0	0	0	0	0	0	0	0	2.51899
AT1G02080.2 | Symbols: | transcription regulators | chr1:373694-386682 FORWARD LENGTH=2377;AT1G02080.1 | Symbols: | transcription regulators | chr1:373335-386682 FORWARD LENGTH=2431	0	0	0	0	0	0	0	0	2.21849	2.16503	2.67476	4.35349
AT1G02170.1 | Symbols: LOL3, ATMCPB1, MCP1B, ATMC1, MC1 | metacaspase 1 | chr1:411883-413426 FORWARD LENGTH=367	0	0	0	0	0	0	2.60547	2.26151	0	0	0	0
AT1G02560.1 | Symbols: CLPP5, NCLPP5, NCLPP1 | nuclear encoded CLP protease 5 | chr1:538000-539805 FORWARD LENGTH=298	0	0	0	0	0	0	2.81045	0	0	0	0	0
AT1G02840.2 | Symbols: SR1, ATSRP34, SRP34, SR34, At-SR34 | RNA-binding (RRM/RBD/RNP motifs) family protein | chr1:626918-628995 FORWARD LENGTH=285;AT1G02840.3 | Symbols: SR1, ATSRP34, SRP34, SR34, At-SR34 | RNA-binding (RRM/RBD/RNP motifs) family protein	0	0	0	0	4.45415	3.64644	4.85073	4.10945	0	2.48107	2.0385	0
AT1G02920.1 | Symbols: ATGSTF7, GST11, ATGSTF8, GSTF7, ATGST11 | glutathione S-transferase 7 | chr1:658886-659705 REVERSE LENGTH=209;AT1G02930.2 | Symbols: GSTF6 | glutathione S-transferase 6 | chr1:661363-662191 REVERSE LENGTH=208;AT1G02930.1 | Symbols: A	0	0	0	0	0	0	0	2.24386	0	0	0	0
AT1G02950.3 | Symbols: ATGSTF4, GST31, GSTF4 | glutathione S-transferase F4 | chr1:665308-666420 REVERSE LENGTH=243;AT1G02950.1 | Symbols: ATGSTF4, GST31, GSTF4 | glutathione S-transferase F4 | chr1:665308-666420 REVERSE LENGTH=243;AT1G02950.2 | Symbols: A	0	0	0	0	0	0	0	3.528	0	0	0	0
AT1G03030.1 | Symbols: | P-loop containing nucleoside triphosphate hydrolases superfamily protein | chr1:701621-703568 FORWARD LENGTH=301	0	0	0	0	0	0	0	0	0	0	2.38639	2.20762
AT1G03090.2 | Symbols: MCCA | methylcrotonyl-CoA carboxylase alpha chain, mitochondrial / 3-methylcrotonyl-CoA carboxylase 1 (MCCA) | chr1:739715-743819 FORWARD LENGTH=734;AT1G03090.1 | Symbols: MCCA | methylcrotonyl-CoA carboxylase alpha chain, mitochondr	0	0	0	0	0	0	0	0	0	2.39321	0	2.39043
AT1G03530.1 | Symbols: ATNAF1, NAF1 | nuclear assembly factor 1 | chr1:880638-883338 REVERSE LENGTH=801	3.13433	0	0	0	2.67069	3.22528	0	0	0	0	0	0
AT1G03600.1 | Symbols: PSB27 | photosystem II family protein | chr1:898916-899440 FORWARD LENGTH=174	0	0	0	0	0	0	0	0	0	0	0	2.16522
AT1G03680.1 | Symbols: ATHM1, TRX-M1, ATM1, THM1 | thioredoxin M-type 1 | chr1:916990-917865 REVERSE LENGTH=179	0	0	0	0	0	0	0	0	0	0	0	2.16898
AT1G03910.1 | Symbols: | EXPRESSED IN: 25 plant structures;EXPRESSED DURING: 13 growth stages;CONTAINS InterPro DOMAIN/s: Cactin protein, cactus-binding domain, C-terminal (InterPro:IPR019134), Cactin, central region (InterPro:IPR018816);BEST Arabidops	0	2.58312	0	0	3.39494	0	4.66353	4.27623	0	0	0	0
AT1G04690.1 | Symbols: KAB1, KV-BETA1 | potassium channel beta subunit 1 | chr1:1313662-1315420 FORWARD LENGTH=328	0	0	0	0	0	0	0	0	0	0	0	2.35183
AT1G04980.1 | Symbols: ATPDIL2-2, ATPDI10, PDI10, PDIL2-2 | PDI-like 2-2 | chr1:1413869-1416120 REVERSE LENGTH=447	3.22728	0	3.77352	3.40008	3.14384	0	3.38039	2.72479	0	0	0	0
AT1G04990.2 | Symbols: | Zinc finger C-x8-C-x5-C-x3-H type family protein | chr1:1419368-1421454 REVERSE LENGTH=404;AT1G04990.1 | Symbols: | Zinc finger C-x8-C-x5-C-x3-H type family protein | chr1:1419368-1421454 REVERSE LENGTH=404	0	0	0	0	0	0	0	4.30402	0	0	0	0
AT1G05010.1 | Symbols: EFE, ACO4, EAT1 | ethylene-forming enzyme | chr1:1431419-1432695 REVERSE LENGTH=323	0	0	0	0	0	0	0	0	0	0	0	2.50895
AT1G05350.1 | Symbols: | NAD(P)-binding Rossmann-fold superfamily protein | chr1:1560891-1564005 REVERSE LENGTH=431	0	0	0	0	0	0	0	0	0	0	0	2.26954
AT1G05385.1 | Symbols: LPA19, Psb27-H1 | photosystem II 11 kDa protein-related | chr1:1582747-1583648 REVERSE LENGTH=199	0	0	0	0	0	0	0	0	0	3.11961	0	3.00302
AT1G05520.1 | Symbols: | Sec23/Sec24 protein transport family protein | chr1:1631126-1635703 REVERSE LENGTH=783	0	0	0	0	0	0	0	0	2.6004	2.37532	0	0
AT1G06220.2 | Symbols: MEE5 | Ribosomal protein S5/Elongation factor G/III/V family protein | chr1:1900524-1904583 FORWARD LENGTH=987;AT1G06220.1 | Symbols: MEE5, CLO, GFA1 | Ribosomal protein S5/Elongation factor G/III/V family protein | chr1:1900524-1904	0	0	0	0	3.00603	2.31079	2.72617	2.45948	0	0	0	0
AT1G06230.3 | Symbols: GTE4 | global transcription factor group E4 | chr1:1907626-1910183 FORWARD LENGTH=766;AT1G06230.2 | Symbols: GTE4 | global transcription factor group E4 | chr1:1907626-1910183 FORWARD LENGTH=766;AT1G06230.1 | Symbols: GTE4 | global t	0	3.55899	0	0	5.32796	4.18778	5.96196	5.50473	0	0	0	0
AT1G06690.1 | Symbols: | NAD(P)-linked oxidoreductase superfamily protein | chr1:2049742-2052039 REVERSE LENGTH=377	0	0	0	0	0	0	0	0	0	0	0	2.41681
AT1G06900.1 | Symbols: | Insulinase (Peptidase family M16) family protein | chr1:2115155-2120635 REVERSE LENGTH=1024	0	0	0	0	0	0	0	0	4.132	3.92517	6.46608	6.36283
AT1G07310.1 | Symbols: | Calcium-dependent lipid-binding (CaLB domain) family protein | chr1:2247775-2248833 REVERSE LENGTH=352	5.30846	3.66709	6.14719	4.82561	0	0	3.39407	0	0	0	0	0
AT1G07360.1 | Symbols: | CCCH-type zinc fingerfamily protein with RNA-binding domain | chr1:2260562-2262795 REVERSE LENGTH=481	0	0	0	0	0	0	2.15936	2.34946	0	0	0	0
AT1G07440.1 | Symbols: | NAD(P)-binding Rossmann-fold superfamily protein | chr1:2286436-2287665 REVERSE LENGTH=266	0	0	0	0	0	0	0	0	2.44898	0	2.19672	2.40184
AT1G07750.1 | Symbols: | RmlC-like cupins superfamily protein | chr1:2404300-2405863 REVERSE LENGTH=356	0	0	0	0	3.17263	0	0	0	0	0	0	0
AT1G07840.3 | Symbols: | Sas10/Utp3/C1D family | chr1:2424603-2426131 FORWARD LENGTH=279;AT1G07840.2 | Symbols: | Sas10/Utp3/C1D family | chr1:2424603-2426425 FORWARD LENGTH=312;AT1G07840.1 | Symbols: | Sas10/Utp3/C1D family | chr1:2424603-2426425 FORWA	0	0	0	0	0	0	0	0	0	0	2.81296	2.72658
AT1G07910.2 | Symbols: ATRNL, RNL, AtRLG1 | RNAligase | chr1:2446712-2454386 FORWARD LENGTH=1104;AT1G07910.1 | Symbols: ATRNL, RNL, AtRLG1 | RNAligase | chr1:2446712-2454386 FORWARD LENGTH=1104	0	3.61617	0	0	3.59694	0	0	0	0	0	0	0
AT1G07950.1 | Symbols: MED22B | Surfeit locus protein 5 subunit 22 of Mediator complex | chr1:2466061-2466982 REVERSE LENGTH=154	0	0	0	0	0	0	2.8648	0	3.00641	0	0	0
AT1G08200.1 | Symbols: AXS2 | UDP-D-apiose/UDP-D-xylose synthase 2 | chr1:2574259-2576609 REVERSE LENGTH=389	0	0	0	0	0	0	0	0	0	0	2.6164	0
AT1G08380.1 | Symbols: PSAO | photosystem I subunit O | chr1:2641004-2641739 REVERSE LENGTH=140	0	0	0	0	0	0	0	0	0	0	0	5.85981
AT1G08410.1 | Symbols: | P-loop containing nucleoside triphosphate hydrolases superfamily protein | chr1:2646307-2649106 FORWARD LENGTH=589	0	0	0	0	0	0	0	0	0	2.54239	0	0
AT1G08550.2 | Symbols: NPQ1, AVDE1 | non-photochemical quenching 1 | chr1:2707462-2709387 FORWARD LENGTH=462;AT1G08550.1 | Symbols: NPQ1, AVDE1 | non-photochemical quenching 1 | chr1:2707462-2709387 FORWARD LENGTH=462	0	0	0	0	0	0	0	0	0	0	0	2.49273
AT1G08600.1 | Symbols: ATRX, CHR20 | P-loop containing nucleoside triphosphate hydrolases superfamily protein | chr1:2724562-2733431 FORWARD LENGTH=1458;AT1G08600.4 | Symbols: ATRX | P-loop containing nucleoside triphosphate hydrolases superfamily protein	0	2.47837	0	3.91888	3.18764	0	3.63461	2.73213	0	0	0	0
AT1G08680.3 | Symbols: ZIGA4 | ARF GAP-like zinc finger-containing protein ZIGA4 | chr1:2762820-2768387 FORWARD LENGTH=607;AT1G08680.2 | Symbols: ZIGA4 | ARF GAP-like zinc finger-containing protein ZIGA4 | chr1:2762820-2768387 FORWARD LENGTH=648;AT1G08680.	0	0	0	0	0	2.74317	0	0	0	0	0	0
AT1G08970.4 | Symbols: HAP5C, NF-YC9 | nuclear factor Y, subunit C9 | chr1:2883144-2883839 FORWARD LENGTH=231;AT1G08970.3 | Symbols: HAP5C, NF-YC9 | nuclear factor Y, subunit C9 | chr1:2883144-2883839 FORWARD LENGTH=231;AT1G08970.2 | Symbols: HAP5C, NF-YC9	0	0	0	0	0	0	0	0	0	0	0	3.49665
AT1G08990.1 | Symbols: PGSIP5 | plant glycogenin-like starch initiation protein 5 | chr1:2888753-2890753 FORWARD LENGTH=566	0	0	0	0	0	0	2.50456	0	0	0	0	0
AT1G09140.2 | Symbols: ATSRP30, SR30, At-SR30 | SERINE-ARGININE PROTEIN 30 | chr1:2943528-2945818 REVERSE LENGTH=256;AT1G09140.1 | Symbols: ATSRP30, SR30, At-SR30 | SERINE-ARGININE PROTEIN 30 | chr1:2942887-2945818 REVERSE LENGTH=268	0	0	0	0	0	0	5.02812	6.54872	0	2.62462	2.73484	0
AT1G09195.2 | Symbols: | FUNCTIONS IN: molecular_function unknown;INVOLVED IN: biological_process unknown;CONTAINS InterPro DOMAIN/s: Metal-dependent phosphohydrolase, HD subdomain (InterPro:IPR006674), Ppx/GppA phosphatase (InterPro:IPR003695). | chr1:	3.79976	0	7.68137	0	0	0	0	0	0	0	0	0
AT1G09230.1 | Symbols: | RNA-binding (RRM/RBD/RNP motifs) family protein | chr1:2979637-2982563 REVERSE LENGTH=442	0	0	0	0	0	0	2.56794	0	0	0	0	0
AT1G09730.2 | Symbols: | Cysteine proteinases superfamily protein | chr1:3148017-3154236 REVERSE LENGTH=931;AT1G09730.1 | Symbols: | Cysteine proteinases superfamily protein | chr1:3148017-3154236 REVERSE LENGTH=963	0	0	0	0	0	0	0	0	0	2.36012	0	0
AT1G09780.1 | Symbols: | Phosphoglycerate mutase, 2,3-bisphosphoglycerate-independent | chr1:3165550-3167812 REVERSE LENGTH=557	0	0	0	0	0	0	0	0	0	0	0	2.54744
AT1G09795.1 | Symbols: ATATP-PRT2, HISN1B, ATP-PRT2 | ATP phosphoribosyl transferase 2 | chr1:3173588-3176690 FORWARD LENGTH=413	0	0	0	0	0	0	0	0	0	0	2.07572	2.20667
AT1G09830.1 | Symbols: | Glycinamide ribonucleotide (GAR) synthetase | chr1:3192783-3194936 REVERSE LENGTH=532	0	0	0	0	0	0	0	0	0	0	2.25928	0
AT1G09870.1 | Symbols: | histidine acid phosphatase family protein | chr1:3205817-3208444 FORWARD LENGTH=487	0	0	0	0	0	0	0	0	2.04894	3.88798	2.15796	3.26635
AT1G10290.1 | Symbols: ADL6, DRP2A | dynamin-like protein 6 | chr1:3370774-3377120 FORWARD LENGTH=914	0	0	6.19998	3.23814	0	0	0	0	0	0	0	0
AT1G10370.1 | Symbols: GST30, ATGSTU17, GST30B, ERD9 | Glutathione S-transferase family protein | chr1:3397274-3398273 REVERSE LENGTH=227	0	0	0	0	0	0	0	0	0	0	0	3.03398
AT1G10580.1 | Symbols: | Transducin/WD40 repeat-like superfamily protein | chr1:3491560-3493665 REVERSE LENGTH=573	0	0	0	0	2.60955	0	2.75476	3.37597	0	0	0	0
AT1G10700.1 | Symbols: PRS3 | phosphoribosyl pyrophosphate (PRPP) synthase 3 | chr1:3554157-3556274 FORWARD LENGTH=411	0	0	0	0	0	0	0	0	0	2.25408	0	0
AT1G10870.1 | Symbols: AGD4 | ARF-GAP domain 4 | chr1:3616905-3623612 REVERSE LENGTH=775	0	4.09096	0	4.81152	0	0	0	0	0	0	0	0
AT1G10890.1 | Symbols: | unknown protein;FUNCTIONS IN: molecular_function unknown;INVOLVED IN: biological_process unknown;LOCATED IN: chloroplast;EXPRESSED IN: petal, flower, leaf;EXPRESSED DURING: LP.04 four leaves visible, 4 anthesis, petal differe	0	0	0	0	3.34777	4.39186	3.05403	3.91223	0	0	0	0
AT1G10900.1 | Symbols: | Phosphatidylinositol-4-phosphate 5-kinase family protein | chr1:3632396-3636416 REVERSE LENGTH=754	4.18295	5.17751	6.17368	6.02058	4.62997	3.5913	3.1543	3.20758	0	0	0	0
AT1G10950.1 | Symbols: TMN1, AtTMN1 | transmembrane nine 1 | chr1:3659322-3663622 FORWARD LENGTH=589	0	0	0	0	3.89456	0	0	0	0	0	0	0
AT1G11760.1 | Symbols: MED32 | MED32;Has 41 Blast hits to 40 proteins in 14 species: Archae - 0;Bacteria - 0;Metazoa - 0;Fungi - 0;Plants - 41;Viruses - 0;Other Eukaryotes - 0 (source: NCBI BLink). | chr1:3972356-3972811 REVERSE LENGTH=151	0	0	0	0	0	0	0	0	0	2.14104	0	0
AT1G11890.1 | Symbols: SEC22, ATSEC22 | Synaptobrevin family protein | chr1:4011509-4012835 FORWARD LENGTH=218	0	0	0	0	0	0	0	3.14565	0	0	0	0
AT1G11905.2 | Symbols: | B-cell receptor-associated protein 31-like | chr1:4014958-4016222 FORWARD LENGTH=220;AT1G11905.1 | Symbols: | B-cell receptor-associated protein 31-like | chr1:4014958-4016222 FORWARD LENGTH=221	0	0	0	0	0	0	0	2.83901	0	0	0	0
AT1G12010.1 | Symbols: | 2-oxoglutarate (2OG) and Fe(II)-dependent oxygenase superfamily protein | chr1:4056274-4057670 FORWARD LENGTH=320	0	0	0	0	0	0	0	0	0	0	2.52887	3.36916
AT1G12050.1 | Symbols: | fumarylacetoacetase, putative | chr1:4072904-4075856 FORWARD LENGTH=421	0	0	0	0	0	0	0	0	0	3.0311	2.54036	2.55524
AT1G12270.1 | Symbols: Hop1 | stress-inducible protein, putative | chr1:4172105-4174575 FORWARD LENGTH=572	0	0	0	0	0	0	0	0	0	0	0	2.96331
AT1G12350.1 | Symbols: ATCOAB, COAB | 4-phospho-panto-thenoylcysteine synthetase | chr1:4198870-4200633 FORWARD LENGTH=317	0	0	0	0	0	0	0	0	0	0	0	2.07543
AT1G12380.1 | Symbols: | unknown protein;BEST Arabidopsis thaliana protein match is: unknown protein (TAIR:AT1G62870.1);Has 173 Blast hits to 170 proteins in 34 species: Archae - 0;Bacteria - 4;Metazoa - 25;Fungi - 8;Plants - 123;Viruses - 7;Other	6.67717	8.14644	6.18871	5.77553	4.33035	4.08471	2.38009	4.43889	0	0	0	0
AT1G12760.1 | Symbols: | Zinc finger, C3HC4 type (RING finger) family protein | chr1:4348728-4350512 FORWARD LENGTH=408;AT1G12760.2 | Symbols: | Zinc finger, C3HC4 type (RING finger) family protein | chr1:4348941-4350512 FORWARD LENGTH=337	0	0	0	0	0	0	2.72685	4.30573	0	0	0	0
AT1G12830.1 | Symbols: | unknown protein;FUNCTIONS IN: molecular_function unknown;INVOLVED IN: biological_process unknown;LOCATED IN: cellular_component unknown;EXPRESSED IN: 23 plant structures;EXPRESSED DURING: 13 growth stages;Has 39778 Blast hit	0	0	0	0	0	0	0	0	2.92856	2.78771	3.19344	3.0535
AT1G13030.1 | Symbols: | sphere organelles protein-related | chr1:4444284-4447278 REVERSE LENGTH=608	0	0	0	0	2.96207	2.50007	2.62127	3.14208	0	0	0	0
AT1G13190.1 | Symbols: | RNA-binding (RRM/RBD/RNP motifs) family protein | chr1:4499633-4501354 FORWARD LENGTH=573	0	0	0	3.55396	0	0	0	0	2.57559	0	0	0
AT1G13270.1 | Symbols: MAP1C, MAP1B | methionine aminopeptidase 1B | chr1:4544999-4547155 FORWARD LENGTH=369;AT1G13270.2 | Symbols: MAP1C, MAP1B | methionine aminopeptidase 1B | chr1:4544999-4546574 FORWARD LENGTH=283	5.46303	3.68596	0	3.08978	0	0	0	0	0	0	0	0
AT1G13420.1 | Symbols: ATST4B, ST4B | sulfotransferase 4B | chr1:4604871-4605866 FORWARD LENGTH=331	0	0	0	0	0	0	2.07024	0	0	0	0	0
AT1G13450.1 | Symbols: GT-1 | Homeodomain-like superfamily protein | chr1:4612999-4615115 REVERSE LENGTH=406;AT1G13450.2 | Symbols: GT-1 | Homeodomain-like superfamily protein | chr1:4612999-4615115 REVERSE LENGTH=361	0	0	0	0	0	0	2.00659	0	0	0	0	0
AT1G13730.1 | Symbols: | Nuclear transport factor 2 (NTF2) family protein with RNA binding (RRM-RBD-RNP motifs) domain | chr1:4710519-4712332 FORWARD LENGTH=428	0	0	0	0	0	0	0	0	0	0	2.25371	2.08608
AT1G13960.2 | Symbols: WRKY4 | WRKY DNA-binding protein 4 | chr1:4776622-4779043 FORWARD LENGTH=487;AT1G13960.1 | Symbols: WRKY4 | WRKY DNA-binding protein 4 | chr1:4776622-4779043 FORWARD LENGTH=514	6.94139	5.84433	0	0	0	0	0	0	0	0	0	0
AT1G14040.1 | Symbols: | EXS (ERD1/XPR1/SYG1) family protein | chr1:4810488-4814543 FORWARD LENGTH=813	0	0	0	0	0	0	2.14278	0	0	0	0	0
AT1G14380.3 | Symbols: IQD28 | IQ-domain 28 | chr1:4918279-4920761 REVERSE LENGTH=664;AT1G14380.1 | Symbols: IQD28 | IQ-domain 28 | chr1:4918279-4920761 REVERSE LENGTH=664;AT1G14380.2 | Symbols: IQD28 | IQ-domain 28 | chr1:4918279-4920761 REVERSE LENGTH=60	0	0	0	0	0	0	2.62784	2.40343	0	0	0	0
AT1G14810.1 | Symbols: | semialdehyde dehydrogenase family protein | chr1:5102684-5104633 REVERSE LENGTH=375	0	0	0	0	0	0	0	2.69122	0	0	0	0
AT1G14830.1 | Symbols: ADL1C, ADL5, DRP1C, DL1C | DYNAMIN-like 1C | chr1:5107699-5111470 REVERSE LENGTH=614	0	0	6.49548	0	0	0	0	0	0	0	0	0
AT1G14850.1 | Symbols: NUP155 | nucleoporin 155 | chr1:5116921-5123259 REVERSE LENGTH=1464	0	0	0	0	0	0	0	0	0	0	2.76948	0
AT1G14860.1 | Symbols: atnudt18, NUDT18 | nudix hydrolase homolog 18 | chr1:5124993-5125805 FORWARD LENGTH=176	3.26928	0	0	0	0	0	0	0	0	0	0	0
AT1G14930.1 | Symbols: | Polyketide cyclase/dehydrase and lipid transport superfamily protein | chr1:5152465-5153035 REVERSE LENGTH=155	0	0	0	0	0	0	2.56643	0	0	0	0	0
AT1G15130.1 | Symbols: | Endosomal targeting BRO1-like domain-containing protein | chr1:5206217-5209848 REVERSE LENGTH=846	0	0	0	0	0	0	0	0	0	0	2.01929	2.59637
AT1G15200.1 | Symbols: | protein-protein interaction regulator family protein | chr1:5228477-5231017 REVERSE LENGTH=423;AT1G15200.2 | Symbols: | protein-protein interaction regulator family protein | chr1:5228477-5231017 REVERSE LENGTH=428;AT1G15200.4 |	0	0	0	0	4.38353	3.90873	4.2744	3.82004	0	0	0	0
AT1G15420.1 | Symbols: | CONTAINS InterPro DOMAIN/s: Small-subunit processome, Utp12 (InterPro:IPR007148);Has 764 Blast hits to 656 proteins in 193 species: Archae - 0;Bacteria - 42;Metazoa - 237;Fungi - 154;Plants - 85;Viruses - 23;Other Eukaryote	0	2.37027	0	0	0	0	0	0	0	0	0	0
AT1G15440.2 | Symbols: PWP2 | periodic tryptophan protein 2 | chr1:5306159-5309460 REVERSE LENGTH=860;AT1G15440.1 | Symbols: PWP2, ATPWP2 | periodic tryptophan protein 2 | chr1:5306159-5309460 REVERSE LENGTH=900	0	2.43713	0	0	0	0	0	0	0	0	0	0
AT1G15780.1 | Symbols: | unknown protein;BEST Arabidopsis thaliana protein match is: unknown protein (TAIR:AT2G10440.1);Has 103701 Blast hits to 43153 proteins in 1828 species: Archae - 30;Bacteria - 7385;Metazoa - 38639;Fungi - 11531;Plants - 7727;	0	0	0	0	4.09905	3.74037	4.90437	2.7011	0	0	0	0
AT1G15950.1 | Symbols: CCR1, IRX4, ATCCR1 | cinnamoyl coa reductase 1 | chr1:5478855-5481915 FORWARD LENGTH=344;AT1G15950.2 | Symbols: CCR1, IRX4, ATCCR1 | cinnamoyl coa reductase 1 | chr1:5478855-5481949 FORWARD LENGTH=337	0	0	0	0	0	0	0	3.04609	0	0	0	2.33501
AT1G16020.2 | Symbols: | Protein of unknown function (DUF1712) | chr1:5498633-5501018 FORWARD LENGTH=502;AT1G16020.1 | Symbols: | Protein of unknown function (DUF1712) | chr1:5498633-5501018 FORWARD LENGTH=515	0	0	0	4.85252	0	0	0	0	2.57352	2.63469	2.17944	0
AT1G16080.1 | Symbols: | unknown protein;LOCATED IN: apoplast, chloroplast stroma, chloroplast, chloroplast envelope;EXPRESSED IN: 23 plant structures;EXPRESSED DURING: 14 growth stages;Has 81 Blast hits to 81 proteins in 28 species: Archae - 0;Bacte	0	0	0	0	0	0	0	0	0	0	0	2.01472
AT1G16430.1 | Symbols: | Surfeit locus protein 5 subunit 22 of Mediator complex | chr1:5614632-5615397 FORWARD LENGTH=150	0	0	0	0	3.06249	3.02824	2.78163	3.73912	0	0	0	0
AT1G16610.2 | Symbols: SR45, RNPS1 | arginine/serine-rich 45 | chr1:5675925-5678686 REVERSE LENGTH=407;AT1G16610.1 | Symbols: SR45, RNPS1 | arginine/serine-rich 45 | chr1:5675925-5678686 REVERSE LENGTH=414;AT1G16610.3 | Symbols: SR45 | arginine/serine-rich	0	0	0	0	3.39339	2.61201	3.38366	2.85237	0	0	0	0
AT1G17050.1 | Symbols: SPS2 | solanesyl diphosphate synthase 2 | chr1:5829289-5831215 FORWARD LENGTH=417	0	0	0	0	0	0	0	0	0	0	0	4.94222
AT1G17100.1 | Symbols: | SOUL heme-binding family protein | chr1:5844766-5845539 FORWARD LENGTH=232	0	0	0	0	0	0	0	0	0	3.09745	0	3.16304
AT1G17190.1 | Symbols: ATGSTU26, GSTU26 | glutathione S-transferase tau 26 | chr1:5875452-5876375 FORWARD LENGTH=220	0	0	0	0	0	0	0	2.57028	0	0	0	0
AT1G17290.1 | Symbols: AlaAT1 | alanine aminotransferas | chr1:5922771-5926093 FORWARD LENGTH=543	0	0	0	0	0	0	0	0	0	0	0	2.02401
AT1G17340.1 | Symbols: | Phosphoinositide phosphatase family protein | chr1:5934129-5938391 FORWARD LENGTH=785	0	0	4.39047	5.50835	0	0	0	0	0	0	0	0
AT1G17370.2 | Symbols: UBP1B | oligouridylate binding protein 1B | chr1:5951842-5954825 REVERSE LENGTH=416;AT1G17370.1 | Symbols: UBP1B | oligouridylate binding protein 1B | chr1:5951842-5954825 REVERSE LENGTH=419	0	0	0	0	0	0	3.4904	3.28994	0	0	0	0
AT1G17650.1 | Symbols: GLYR2, GR2 | glyoxylate reductase 2 | chr1:6069594-6071964 REVERSE LENGTH=358	0	0	0	0	0	0	0	0	0	0	0	3.01445
AT1G17690.1 | Symbols: NOF1 | FUNCTIONS IN: molecular_function unknown;INVOLVED IN: biological_process unknown;LOCATED IN: nucleus;EXPRESSED IN: 24 plant structures;EXPRESSED DURING: 13 growth stages;CONTAINS InterPro DOMAIN/s: Digestive organ expansi	0	0	0	0	0	0	0	0	2.32018	3.42557	2.185	3.02012
AT1G17790.1 | Symbols: | DNA-binding bromodomain-containing protein | chr1:6125532-6127276 REVERSE LENGTH=487	0	2.43582	0	0	2.73408	2.2584	5.27571	3.81345	0	0	0	0
AT1G17880.1 | Symbols: BTF3, ATBTF3 | basic transcription factor 3 | chr1:6152572-6153425 REVERSE LENGTH=165	0	0	0	0	0	0	0	0	0	0	0	3.34136
AT1G18190.1 | Symbols: GC2 | golgin candidate 2 | chr1:6257963-6261325 REVERSE LENGTH=668	0	0	0	0	0	0	0	0	4.30513	3.74723	3.35819	2.69486
AT1G18660.3 | Symbols: | zinc finger (C3HC4-type RING finger) family protein | chr1:6421433-6425565 FORWARD LENGTH=486;AT1G18660.2 | Symbols: | zinc finger (C3HC4-type RING finger) family protein | chr1:6421433-6425565 FORWARD LENGTH=486;AT1G18660.1 | Sy	0	0	0	0	0	0	5.75883	6.57374	0	0	0	0
AT1G18800.1 | Symbols: NRP2 | NAP1-related protein 2 | chr1:6481466-6483463 REVERSE LENGTH=256	0	0	0	0	0	0	0	0	4.83268	0	7.57577	7.2309
AT1G18900.3 | Symbols: | Pentatricopeptide repeat (PPR) superfamily protein | chr1:6529778-6532541 FORWARD LENGTH=886;AT1G18900.2 | Symbols: | Pentatricopeptide repeat (PPR) superfamily protein | chr1:6529778-6532360 FORWARD LENGTH=860;AT1G18900.1 | Symb	0	0	0	0	0	0	0	0	0	2.60344	0	0
AT1G19140.1 | Symbols: | FUNCTIONS IN: molecular_function unknown;INVOLVED IN: ubiquinone biosynthetic process;LOCATED IN: mitochondrion;EXPRESSED IN: 24 plant structures;EXPRESSED DURING: 15 growth stages;CONTAINS InterPro DOMAIN/s: COQ9 (InterPro:I	0	0	0	0	0	0	0	0	0	0	0	2.56434
AT1G19240.1 | Symbols: | unknown protein;Has 24 Blast hits to 24 proteins in 11 species: Archae - 0;Bacteria - 0;Metazoa - 0;Fungi - 0;Plants - 24;Viruses - 0;Other Eukaryotes - 0 (source: NCBI BLink). | chr1:6649562-6650384 REVERSE LENGTH=104	0	0	0	0	0	0	0	0	0	2.0099	0	0
AT1G19580.1 | Symbols: GAMMA CA1 | gamma carbonic anhydrase 1 | chr1:6774937-6777092 FORWARD LENGTH=275	0	0	0	0	0	0	0	3.20574	0	0	0	0
AT1G19580.1 | Symbols: GAMMA CA1 | gamma carbonic anhydrase 1 | chr1:6774937-6777092 FORWARD LENGTH=275	0	0	0	0	0	0	0	0	0	0	0	2.6348
AT1G19880.1 | Symbols: | Regulator of chromosome condensation (RCC1) family protein | chr1:6900648-6903818 REVERSE LENGTH=538	0	0	0	0	0	0	2.02849	2.10966	2.51944	2.17674	2.54707	2.48138
AT1G20050.1 | Symbols: HYD1 | C-8,7 sterol isomerase | chr1:6949160-6950135 FORWARD LENGTH=223	0	0	0	0	4.133	0	3.27234	4.49193	0	3.68728	0	0
AT1G20330.1 | Symbols: SMT2, CVP1, FRL1 | sterol methyltransferase 2 | chr1:7038968-7040053 REVERSE LENGTH=361	0	0	0	0	0	0	0	2.89574	0	0	0	2.17979
AT1G20440.1 | Symbols: COR47, RD17, AtCOR47 | cold-regulated 47 | chr1:7084722-7085664 REVERSE LENGTH=265	0	0	0	0	0	0	4.14674	4.26503	0	0	2.55517	0
AT1G20450.2 | Symbols: LTI29, LTI45, ERD10 | Dehydrin family protein | chr1:7088235-7089107 REVERSE LENGTH=259;AT1G20450.1 | Symbols: LTI29, LTI45, ERD10 | Dehydrin family protein | chr1:7088235-7089107 REVERSE LENGTH=260	0	0	0	0	0	2.52167	3.30596	3.24343	0	2.46849	2.69507	2.04003
AT1G20580.1 | Symbols: | Small nuclear ribonucleoprotein family protein | chr1:7128979-7130371 FORWARD LENGTH=131	0	0	0	0	4.28172	2.71695	2.74054	0	0	0	0	0
AT1G20630.1 | Symbols: CAT1 | catalase 1 | chr1:7146812-7149609 FORWARD LENGTH=492	0	0	0	0	0	0	0	2.7503	0	0	0	0
AT1G20693.2 | Symbols: HMGB2, HMG BETA 1, NFD2, NFD02 | high mobility group B2 | chr1:7177282-7178487 FORWARD LENGTH=142;AT1G20693.3 | Symbols: HMGB2, HMG BETA 1, NFD2, NFD02 | high mobility group B2 | chr1:7177282-7178487 FORWARD LENGTH=143;AT1G20693.1 |	0	0	0	0	0	0	0	0	0	0	2.38101	2.18426
AT1G20880.2 | Symbols: | RNA-binding (RRM/RBD/RNP motifs) family protein | chr1:7262879-7264834 REVERSE LENGTH=274;AT1G20880.1 | Symbols: | RNA-binding (RRM/RBD/RNP motifs) family protein | chr1:7262879-7264834 REVERSE LENGTH=274	0	0	0	0	0	0	0	4.29642	0	0	0	0
AT1G20920.1 | Symbols: | P-loop containing nucleoside triphosphate hydrolases superfamily protein | chr1:7285342-7288842 FORWARD LENGTH=1166;AT1G20920.2 | Symbols: | P-loop containing nucleoside triphosphate hydrolases superfamily protein | chr1:7286356-	0	0	0	0	0	0	0	0	2.34385	2.39688	2.22224	0
AT1G20920.1 | Symbols: | P-loop containing nucleoside triphosphate hydrolases superfamily protein | chr1:7285342-7288842 FORWARD LENGTH=1166;AT1G20920.2 | Symbols: | P-loop containing nucleoside triphosphate hydrolases superfamily protein | chr1:7286356-	0	0	0	0	6.16249	6.51534	6.69343	6.95286	0	0	0	0
AT1G21640.1 | Symbols: NADK2, ATNADK2 | NAD kinase 2 | chr1:7588726-7592669 FORWARD LENGTH=985;AT1G21640.2 | Symbols: NADK2 | NAD kinase 2 | chr1:7588726-7592669 FORWARD LENGTH=999	0	0	0	0	0	0	0	0	0	0	0	2.16582
AT1G21750.2 | Symbols: ATPDIL1-1, PDIL1-1 | PDI-like 1-1 | chr1:7645767-7648695 FORWARD LENGTH=487;AT1G21750.1 | Symbols: ATPDIL1-1, ATPDI5, PDI5, PDIL1-1 | PDI-like 1-1 | chr1:7645767-7648514 FORWARD LENGTH=501	0	0	0	0	0	0	0	2.4414	0	0	0	2.79945
AT1G21980.1 | Symbols: ATPIP5K1, ATPIPK1, PIP5K1 | phosphatidylinositol-4-phosphate 5-kinase 1 | chr1:7735053-7738309 FORWARD LENGTH=752	0	5.04285	0	0	0	0	2.68045	2.5772	0	0	0	0
AT1G22330.1 | Symbols: | RNA-binding (RRM/RBD/RNP motifs) family protein | chr1:7886693-7889241 FORWARD LENGTH=291	0	0	0	0	0	2.81477	0	0	0	0	0	0
AT1G22620.1 | Symbols: ATSAC1 | Phosphoinositide phosphatase family protein | chr1:7997889-8002787 REVERSE LENGTH=912	0	6.40378	4.71485	4.22673	2.79701	0	0	0	0	0	0	0
AT1G22690.3 | Symbols: | Gibberellin-regulated family protein | chr1:8027328-8027961 FORWARD LENGTH=119;AT1G22690.2 | Symbols: | Gibberellin-regulated family protein | chr1:8027328-8027961 FORWARD LENGTH=119;AT1G22690.1 | Symbols: | Gibberellin-regulate	0	0	0	3.78275	0	0	0	0	0	0	0	0
AT1G22940.1 | Symbols: TH1, TH-1, THIE | thiamin biosynthesis protein, putative | chr1:8122384-8124908 FORWARD LENGTH=522	0	0	0	0	0	0	0	0	0	0	0	3.65992
AT1G23140.1 | Symbols: | Calcium-dependent lipid-binding (CaLB domain) family protein | chr1:8202362-8203172 REVERSE LENGTH=165	0	0	0	0	0	2.26882	0	0	0	0	0	0
AT1G23310.1 | Symbols: GGT1, AOAT1, GGAT1 | glutamate:glyoxylate aminotransferase | chr1:8268720-8271329 REVERSE LENGTH=481;AT1G23310.2 | Symbols: GGT1, AOAT1, GGAT1 | glutamate:glyoxylate aminotransferase | chr1:8268808-8271329 REVERSE LENGTH=441	0	0	0	0	0	0	0	0	0	0	0	2.00775
AT1G23820.2 | Symbols: SPDS1 | spermidine synthase 1 | chr1:8420278-8422480 FORWARD LENGTH=327;AT1G23820.1 | Symbols: SPDS1 | spermidine synthase 1 | chr1:8420278-8422724 FORWARD LENGTH=378	0	0	0	0	0	0	0	0	0	0	0	2.3946
AT1G23860.3 | Symbols: SRZ-21, SRZ21, RSZ21, At-RSZ21 | RS-containing zinc finger protein 21 | chr1:8428091-8429164 REVERSE LENGTH=164;AT1G23860.4 | Symbols: RSZP21, RSZ21, At-RSZ21 | RS-containing zinc finger protein 21 | chr1:8428091-8429164 REVERSE LENG	0	0	0	0	4.45772	4.22483	5.16877	6.02151	0	2.17526	2.41532	2.74808
AT1G25155.1 | Symbols: | Glutamine amidotransferase type 1 family protein | chr1:8823052-8824821 REVERSE LENGTH=222;AT1G25083.1 | Symbols: | Glutamine amidotransferase type 1 family protein | chr1:8808674-8810443 REVERSE LENGTH=222;AT1G24909.1 | Symbols:	0	0	0	0	0	0	0	2.22391	0	0	0	0
AT1G26460.1 | Symbols: | Tetratricopeptide repeat (TPR)-like superfamily protein | chr1:9151816-9154407 FORWARD LENGTH=630	0	0	0	0	0	0	0	0	0	0	0	3.06626
AT1G26665.2 | Symbols: | Mediator complex, subunit Med10 | chr1:9214510-9215426 FORWARD LENGTH=189;AT1G26665.1 | Symbols: | Mediator complex, subunit Med10 | chr1:9214510-9215426 FORWARD LENGTH=189	0	0	0	0	0	0	3.83464	2.74013	0	0	0	0
AT1G27100.1 | Symbols: | Actin cross-linking protein | chr1:9407557-9411074 REVERSE LENGTH=519	0	0	0	0	0	0	0	0	0	0	2.15153	0
AT1G27130.1 | Symbols: ATGSTU13, GST12, GSTU13 | glutathione S-transferase tau 13 | chr1:9425582-9426597 FORWARD LENGTH=227	0	0	0	0	0	0	0	2.88653	0	0	0	0
AT1G27310.1 | Symbols: NTF2A | nuclear transport factor 2A | chr1:9484615-9485790 REVERSE LENGTH=122	0	0	0	0	0	0	0	0	5.15444	0	0	0
AT1G27650.1 | Symbols: ATU2AF35A | U2 snRNP auxiliary factor small subunit, putative | chr1:9615152-9616042 FORWARD LENGTH=296	0	0	0	0	0	0	0	0	0	0	0	3.23613
AT1G27680.1 | Symbols: APL2 | ADPGLC-PPase large subunit | chr1:9631630-9634450 FORWARD LENGTH=518	0	0	0	0	0	0	3.05647	4.21489	0	0	0	0
AT1G28060.1 | Symbols: | Pre-mRNA-splicing factor 3 | chr1:9779167-9782486 FORWARD LENGTH=786	2.65685	0	0	4.09337	0	0	0	0	0	0	0	0
AT1G28060.1 | Symbols: | Pre-mRNA-splicing factor 3 | chr1:9779167-9782486 FORWARD LENGTH=786	0	0	0	0	0	2.798	3.02024	3.74385	0	0	0	0
AT1G28600.2 | Symbols: | GDSL-like Lipase/Acylhydrolase superfamily protein | chr1:10051604-10053073 REVERSE LENGTH=298;AT1G28600.1 | Symbols: | GDSL-like Lipase/Acylhydrolase superfamily protein | chr1:10051228-10053073 REVERSE LENGTH=393	0	0	0	0	0	0	0	0	0	0	0	2.14229
AT1G28960.4 | Symbols: ATNUDT15, ATNUDX15, NUDX15 | nudix hydrolase homolog 15 | chr1:10110020-10111607 REVERSE LENGTH=285;AT1G28960.2 | Symbols: ATNUDT15, ATNUDX15, NUDX15 | nudix hydrolase homolog 15 | chr1:10110020-10111607 REVERSE LENGTH=285;AT1G28960.	0	0	0	0	0	0	0	0	0	2.14608	0	0
AT1G29370.1 | Symbols: | Kinase-related protein of unknown function (DUF1296) | chr1:10278080-10283024 REVERSE LENGTH=831;AT1G29350.1 | Symbols: | Kinase-related protein of unknown function (DUF1296) | chr1:10268761-10273613 REVERSE LENGTH=831	0	0	0	0	0	0	0	3.57955	0	0	0	0
AT1G29530.1 | Symbols: | unknown protein;BEST Arabidopsis thaliana protein match is: unknown protein (TAIR:AT2G34310.3);Has 84 Blast hits to 78 proteins in 24 species: Archae - 2;Bacteria - 4;Metazoa - 9;Fungi - 8;Plants - 55;Viruses - 0;Other Euk	0	0	0	0	0	0	0	0	0	2.12692	2.49892	2.22974
AT1G29660.1 | Symbols: | GDSL-like Lipase/Acylhydrolase superfamily protein | chr1:10371955-10373624 FORWARD LENGTH=364	0	0	0	0	0	0	0	0	0	0	0	3.3863
AT1G29700.1 | Symbols: | Metallo-hydrolase/oxidoreductase superfamily protein | chr1:10385196-10386906 REVERSE LENGTH=350	0	0	0	0	0	0	0	0	0	0	0	2.73796
AT1G29900.1 | Symbols: CARB | carbamoyl phosphate synthetase B | chr1:10468164-10471976 FORWARD LENGTH=1187	0	0	0	0	0	0	0	0	0	0	0	2.73698
AT1G30120.1 | Symbols: PDH-E1 BETA | pyruvate dehydrogenase E1 beta | chr1:10584350-10586477 REVERSE LENGTH=406	0	0	0	0	0	0	0	0	0	0	0	3.21242
AT1G30400.2 | Symbols: ATMRP1, EST1, ABCC1 | multidrug resistance-associated protein 1 | chr1:10728139-10737697 FORWARD LENGTH=1622;AT1G30400.1 | Symbols: ATMRP1, EST1, ABCC1, ATABCC1, MRP1 | multidrug resistance-associated protein 1 | chr1:10728139-107376	0	0	0	0	0	0	0	3.26642	0	0	0	0
AT1G30530.1 | Symbols: UGT78D1 | UDP-glucosyl transferase 78D1 | chr1:10814917-10816374 FORWARD LENGTH=453	0	0	0	0	0	0	0	0	0	0	0	2.55128
AT1G30690.2 | Symbols: | Sec14p-like phosphatidylinositol transfer family protein | chr1:10888284-10890085 FORWARD LENGTH=540;AT1G30690.1 | Symbols: | Sec14p-like phosphatidylinositol transfer family protein | chr1:10888284-10890085 FORWARD LENGTH=540	0	0	0	0	0	0	0	2.86775	0	0	0	2.38538
AT1G31070.2 | Symbols: GlcNAc1pUT1 | N-acetylglucosamine-1-phosphate uridylyltransferase 1 | chr1:11084951-11088361 FORWARD LENGTH=505	0	0	0	0	0	0	0	0	0	2.55996	0	0
AT1G31180.1 | Symbols: ATIMD3, IMD3, IPMDH1 | isopropylmalate dehydrogenase 3 | chr1:11142843-11144617 REVERSE LENGTH=404	0	0	0	0	0	0	0	0	0	0	0	4.04464
AT1G31440.1 | Symbols: | SH3 domain-containing protein | chr1:11256150-11258479 REVERSE LENGTH=439	3.90315	4.4567	5.17506	5.33473	0	0	0	0	0	0	0	0
AT1G31460.1 | Symbols: | unknown protein;FUNCTIONS IN: molecular_function unknown;INVOLVED IN: biological_process unknown;LOCATED IN: plasma membrane;EXPRESSED IN: 23 plant structures;EXPRESSED DURING: 13 growth stages;BEST Arabidopsis thaliana prot	0	0	0	0	3.64831	3.97378	3.8523	4.18435	0	0	0	0
AT1G31870.2 | Symbols: | unknown protein;FUNCTIONS IN: molecular_function unknown;INVOLVED IN: biological_process unknown;LOCATED IN: cytosol, nucleus;EXPRESSED IN: 25 plant structures;EXPRESSED DURING: 15 growth stages;CONTAINS InterPro DOMAIN/s: P	0	0	0	0	0	0	2.55526	2.67419	0	3.04743	2.84459	0
AT1G32150.1 | Symbols: bZIP68, AtbZIP68 | basic region/leucine zipper transcription factor 68 | chr1:11566022-11568317 FORWARD LENGTH=389	0	0	0	0	0	0	0	0	2.8182	2.13224	0	0
AT1G32200.2 | Symbols: ATS1, ACT1 | phospholipid/glycerol acyltransferase family protein | chr1:11602223-11605001 REVERSE LENGTH=459;AT1G32200.1 | Symbols: ATS1, ACT1 | phospholipid/glycerol acyltransferase family protein | chr1:11602223-11605001 REVERSE L	0	0	0	0	0	0	0	0	0	0	0	2.28797
AT1G32400.3 | Symbols: TOM2A | tobamovirus multiplication 2A | chr1:11689393-11690873 REVERSE LENGTH=280;AT1G32400.2 | Symbols: TOM2A | tobamovirus multiplication 2A | chr1:11689393-11690873 REVERSE LENGTH=280;AT1G32400.1 | Symbols: TOM2A | tobamovirus mul	0	0	0	0	0	0	0	0	0	2.27179	2.12764	2.01811
AT1G32440.1 | Symbols: PKp3 | plastidial pyruvate kinase 3 | chr1:11712205-11714963 FORWARD LENGTH=571	0	0	0	0	0	0	0	3.20645	0	0	0	0
AT1G32490.1 | Symbols: EMB2733, ESP3 | RNA helicase family protein | chr1:11742356-11749286 REVERSE LENGTH=1044;AT1G32490.2 | Symbols: ESP3 | RNA helicase family protein | chr1:11742356-11749286 REVERSE LENGTH=1034	0	0	0	0	0	0	2.26385	0	0	0	0	0
AT1G33240.1 | Symbols: AT-GTL1, AT-GTL2, GTL1 | GT-2-like 1 | chr1:12051859-12054320 REVERSE LENGTH=669	0	1.89157	0	6.0629	3.00354	2.59162	3.31838	3.87855	0	0	0	0
AT1G33800.1 | Symbols: | Protein of unknown function (DUF579) | chr1:12261480-12262456 FORWARD LENGTH=297	0	0	0	0	0	0	3.81375	3.64127	0	0	0	0
AT1G35350.1 | Symbols: | EXS (ERD1/XPR1/SYG1) family protein | chr1:12981251-12984583 REVERSE LENGTH=751	0	0	0	3.26993	0	0	0	0	0	2.49132	0	0
AT1G36160.2 | Symbols: ACC1 | acetyl-CoA carboxylase 1 | chr1:13534196-13543773 FORWARD LENGTH=2254;AT1G36160.1 | Symbols: ACC1, AT-ACC1, EMB22, GK, PAS3 | acetyl-CoA carboxylase 1 | chr1:13534196-13543773 FORWARD LENGTH=2254	0	0	0	0	0	0	0	0	0	3.01174	0	0
AT1G42970.1 | Symbols: GAPB | glyceraldehyde-3-phosphate dehydrogenase B subunit | chr1:16127552-16129584 FORWARD LENGTH=447	0	0	0	0	3.16651	0	0	0	0	0	0	0
AT1G43670.1 | Symbols: | Inositol monophosphatase family protein | chr1:16468184-16470347 FORWARD LENGTH=341	0	6.07592	0	0	0	0	0	0	0	0	0	2.86851
AT1G43850.2 | Symbols: SEU | SEUSS transcriptional co-regulator | chr1:16617872-16621596 FORWARD LENGTH=877;AT1G43850.1 | Symbols: SEU | SEUSS transcriptional co-regulator | chr1:16617872-16621596 FORWARD LENGTH=877	0	0	0	0	0	0	0	3.92083	0	0	0	0
AT1G44910.1 | Symbols: ATPRP40A, PRP40A | pre-mRNA-processing protein 40A | chr1:16975930-16982818 FORWARD LENGTH=958;AT1G44910.2 | Symbols: ATPRP40A, PRP40A | pre-mRNA-processing protein 40A | chr1:16975930-16982647 FORWARD LENGTH=926	0	3.86202	5.34182	0	4.18873	2.4679	2.57853	2.19201	0	0	0	0
AT1G47200.1 | Symbols: WPP2 | WPP domain protein 2 | chr1:17298181-17298723 REVERSE LENGTH=180	0	0	0	0	0	0	0	0	0	2.28527	0	0
AT1G47550.1 | Symbols: SEC3A | exocyst complex component sec3A | chr1:17457171-17463896 FORWARD LENGTH=887	3.52757	2.20509	6.82686	5.5711	0	0	0	0	0	0	0	0
AT1G47550.2 | Symbols: SEC3A | exocyst complex component sec3A | chr1:17457171-17463896 FORWARD LENGTH=888	0	2.89869	0	4.35365	0	0	0	0	0	0	0	0
AT1G48090.1 | Symbols: | calcium-dependent lipid-binding family protein | chr1:17732582-17758194 REVERSE LENGTH=4146	3.79923	0	0	0	0	0	0	0	0	0	0	0
AT1G48300.1 | Symbols: | unknown protein;FUNCTIONS IN: molecular_function unknown;INVOLVED IN: biological_process unknown;LOCATED IN: endomembrane system;EXPRESSED IN: 24 plant structures;EXPRESSED DURING: 15 growth stages;Has 96 Blast hits to 87 pr	0	0	0	0	0	0	3.34062	4.07921	2.98508	0	2.06199	0
AT1G48420.1 | Symbols: D-CDES, ATACD1, ACD1 | D-cysteine desulfhydrase | chr1:17896767-17898803 REVERSE LENGTH=401	0	0	0	0	0	0	0	0	0	0	0	3.71868
AT1G48570.1 | Symbols: | zinc finger (Ran-binding) family protein | chr1:17955455-17957661 REVERSE LENGTH=455	0	0	0	0	0	0	0	0	0	0	0	2.03685
AT1G48850.1 | Symbols: EMB1144 | chorismate synthase, putative / 5-enolpyruvylshikimate-3-phosphate phospholyase, putative | chr1:18065154-18067956 REVERSE LENGTH=436;AT1G48850.3 | Symbols: EMB1144 | chorismate synthase, putative / 5-enolpyruvylshikimate-3	0	0	0	0	0	0	0	2.75905	0	0	2.29022	2.46737
AT1G48920.1 | Symbols: ATNUC-L1, PARL1, NUC-L1 | nucleolin like 1 | chr1:18098186-18101422 FORWARD LENGTH=557	2.19514	0	0	0	3.38239	2.71795	3.9397	2.92436	0	0	0	0
AT1G49340.2 | Symbols: ATPI4K ALPHA | Phosphatidylinositol 3- and 4-kinase family protein | chr1:18252355-18263967 FORWARD LENGTH=2028;AT1G49340.1 | Symbols: ATPI4K ALPHA | Phosphatidylinositol 3- and 4-kinase family protein | chr1:18252355-18263967 FORWAR	0	0	4.00132	0	0	0	0	3.43059	3.34934	0	0	0
AT1G49430.1 | Symbols: LACS2, LRD2 | long-chain acyl-CoA synthetase 2 | chr1:18291188-18295641 FORWARD LENGTH=665	0	0	0	0	3.52538	0	0	0	0	0	0	0
AT1G49950.3 | Symbols: TRB1, ATTRB1 | telomere repeat binding factor 1 | chr1:18494439-18496713 REVERSE LENGTH=300;AT1G49950.2 | Symbols: TRB1, ATTRB1 | telomere repeat binding factor 1 | chr1:18494439-18496713 REVERSE LENGTH=300;AT1G49950.1 | Symbols: TRB	0	0	0	4.59657	0	0	0	0	0	0	0	0
AT1G50140.2 | Symbols: | P-loop containing nucleoside triphosphate hydrolases superfamily protein | chr1:18569921-18578663 REVERSE LENGTH=981;AT1G50140.1 | Symbols: | P-loop containing nucleoside triphosphate hydrolases superfamily protein | chr1:1856992	0	0	0	0	0	0	0	0	0	0	0	2.17987
AT1G50460.1 | Symbols: HKL1, ATHKL1 | hexokinase-like 1 | chr1:18694031-18697429 FORWARD LENGTH=498	0	0	0	0	0	0	0	2.26638	0	0	0	0
AT1G51140.1 | Symbols: | basic helix-loop-helix (bHLH) DNA-binding superfamily protein | chr1:18943802-18945613 REVERSE LENGTH=379	0	0	0	0	0	2.12202	0	0	0	0	0	0
AT1G51510.1 | Symbols: Y14 | RNA-binding (RRM/RBD/RNP motifs) family protein | chr1:19103072-19104753 REVERSE LENGTH=202	0	0	0	0	0	0	2.53044	0	0	0	0	0
AT1G51590.1 | Symbols: MNS1, MANIB | alpha-mannosidase 1 | chr1:19128315-19132132 REVERSE LENGTH=560;AT1G51590.2 | Symbols: MNS1, MANIB | alpha-mannosidase 1 | chr1:19128315-19131406 REVERSE LENGTH=456	0	0	0	0	0	0	0	0	0	3.30955	0	0
AT1G52410.2 | Symbols: TSA1 | TSK-associating protein 1 | chr1:19520762-19525361 FORWARD LENGTH=759;AT1G52410.1 | Symbols: TSA1 | TSK-associating protein 1 | chr1:19520762-19525361 FORWARD LENGTH=755	0	0	0	0	0	0	0	2.27311	0	0	0	0
AT1G52570.1 | Symbols: PLDALPHA2 | phospholipase D alpha 2 | chr1:19583940-19586551 REVERSE LENGTH=810	0	0	0	0	0	0	3.24145	4.60102	3.23323	4.44388	0	0
AT1G52670.1 | Symbols: | Single hybrid motif superfamily protein | chr1:19615119-19617420 REVERSE LENGTH=274	0	0	0	0	0	2.59525	0	0	0	2.15913	2.20921	2.90013
AT1G52740.1 | Symbols: HTA9 | histone H2A protein 9 | chr1:19645409-19646221 FORWARD LENGTH=134	0	0	0	0	0	0	0	0	0	0	0	4.50969
AT1G53000.1 | Symbols: KDSB | Nucleotide-diphospho-sugar transferases superfamily protein | chr1:19745330-19747133 REVERSE LENGTH=290	0	0	0	0	0	0	0	0	0	0	0	2.47972
AT1G53240.1 | Symbols: mMDH1 | Lactate/malate dehydrogenase family protein | chr1:19854966-19856802 REVERSE LENGTH=341;AT3G15020.2 | Symbols: mMDH2 | Lactate/malate dehydrogenase family protein | chr3:5056139-5057865 FORWARD LENGTH=316;AT3G15020.1 | Symbol	0	0	0	0	0	0	0	0	0	0	0	2.6709
AT1G53280.1 | Symbols: | Class I glutamine amidotransferase-like superfamily protein | chr1:19864942-19867341 REVERSE LENGTH=438	0	0	0	0	0	0	0	0	0	0	0	3.19889
AT1G53310.3 | Symbols: ATPPC1, PEPC1, ATPEPC1, PPC1 | phosphoenolpyruvate carboxylase 1 | chr1:19884261-19888070 REVERSE LENGTH=967;AT1G53310.2 | Symbols: ATPPC1, PEPC1, ATPEPC1, PPC1 | phosphoenolpyruvate carboxylase 1 | chr1:19884261-19888070 REVERSE LEN	0	0	0	0	0	0	0	0	0	0	0	2.14253
AT1G53580.1 | Symbols: GLX2-3, ETHE1, GLY3 | glyoxalase II 3 | chr1:19991542-19993250 REVERSE LENGTH=294;AT1G53580.2 | Symbols: GLX2-3, ETHE1, GLY3 | glyoxalase II 3 | chr1:19991542-19993250 REVERSE LENGTH=294	0	0	0	0	0	0	0	2.84103	0	0	0	0
AT1G53590.1 | Symbols: NTMC2TYPE6.1, NTMC2T6.1 | Calcium-dependent lipid-binding (CaLB domain) family protein | chr1:19996556-20000127 FORWARD LENGTH=751	0	0	0	3.25849	3.53233	3.4816	2.43818	3.20776	0	0	0	0
AT1G53670.2 | Symbols: MSRB1, ATMSRB1 | methionine sulfoxide reductase B 1 | chr1:20036687-20038074 FORWARD LENGTH=195;AT1G53670.1 | Symbols: MSRB1, ATMSRB1 | methionine sulfoxide reductase B 1 | chr1:20036687-20038074 FORWARD LENGTH=202	0	0	0	0	0	0	0	0	0	0	0	2.22429
AT1G53720.1 | Symbols: ATCYP59, CYP59 | cyclophilin 59 | chr1:20057012-20059508 FORWARD LENGTH=506	0	0	0	0	0	0	0	3.16503	0	0	0	0
AT1G53770.1 | Symbols: | O-fucosyltransferase family protein | chr1:20071460-20073708 REVERSE LENGTH=563;AT1G53770.2 | Symbols: | O-fucosyltransferase family protein | chr1:20071460-20073708 REVERSE LENGTH=601	0	0	0	0	3.99676	0	2.15901	0	0	0	0	0
AT1G54080.1 | Symbols: UBP1A | oligouridylate-binding protein 1A | chr1:20183923-20186824 REVERSE LENGTH=426;AT1G54080.2 | Symbols: UBP1A | oligouridylate-binding protein 1A | chr1:20183923-20186824 REVERSE LENGTH=430	0	0	0	0	0	0	0	0	0	0	0	2.09014
AT1G54100.2 | Symbols: ALDH7B4 | aldehyde dehydrogenase 7B4 | chr1:20195435-20198853 REVERSE LENGTH=508;AT1G54100.1 | Symbols: ALDH7B4 | aldehyde dehydrogenase 7B4 | chr1:20195435-20198853 REVERSE LENGTH=508	0	0	0	0	0	0	0	0	0	0	0	2.07139
AT1G54410.1 | Symbols: | dehydrin family protein | chr1:20310305-20310601 REVERSE LENGTH=98	2.72683	5.38255	0	0	0	0	2.72497	2.20087	0	0	0	0
AT1G54570.1 | Symbols: | Esterase/lipase/thioesterase family protein | chr1:20380649-20384953 REVERSE LENGTH=704	0	0	0	0	0	0	0	0	0	0	0	3.48265
AT1G54630.1 | Symbols: ACP3 | acyl carrier protein 3 | chr1:20401642-20402919 REVERSE LENGTH=136	0	0	0	0	0	0	0	0	0	0	0	5.65764
AT1G54690.1 | Symbols: HTA3, H2AXB, G-H2AX, GAMMA-H2AX | gamma histone variant H2AX | chr1:20414607-20415206 REVERSE LENGTH=142;AT1G08880.1 | Symbols: HTA5, H2AXA, G-H2AX, GAMMA-H2AX | Histone superfamily protein | chr1:2847144-2847676 REVERSE LENGTH=142	0	0	0	0	0	0	0	0	0	0	0	2.7811
AT1G54790.1 | Symbols: | GDSL-like Lipase/Acylhydrolase superfamily protein | chr1:20441124-20443997 REVERSE LENGTH=382;AT1G54790.2 | Symbols: | GDSL-like Lipase/Acylhydrolase superfamily protein | chr1:20441124-20443997 REVERSE LENGTH=408;AT1G54790.3 |	3.71818	0	0	0	0	0	0	0	0	0	0	0
AT1G55150.1 | Symbols: | DEA(D/H)-box RNA helicase family protein | chr1:20574634-20577141 FORWARD LENGTH=501	0	0	0	0	0	0	0	0	0	0	0	2.33839
AT1G55310.2 | Symbols: SR33, ATSCL33, SCL33, At-SCL33 | SC35-like splicing factor 33 | chr1:20630676-20632567 FORWARD LENGTH=220;AT1G55310.1 | Symbols: SR33, ATSCL33, SCL33, At-SCL33 | SC35-like splicing factor 33 | chr1:20630676-20632695 FORWARD LENGTH=28	0	0	0	0	6.5004	3.81713	6.795	5.21795	0	0	0	0
AT1G55325.2 | Symbols: GCT | RNA polymerase II transcription mediators | chr1:20637594-20647714 FORWARD LENGTH=2001;AT1G55325.1 | Symbols: GCT | RNA polymerase II transcription mediators | chr1:20637594-20646875 FORWARD LENGTH=1921	0	0	0	0	3.82606	3.73804	4.69612	3.16883	0	0	0	0
AT1G55350.4 | Symbols: DEK1, ATDEK1 | calpain-type cysteine protease family | chr1:20654463-20664501 REVERSE LENGTH=2151;AT1G55350.3 | Symbols: DEK1, ATDEK1 | calpain-type cysteine protease family | chr1:20654463-20664501 REVERSE LENGTH=2151;AT1G55350.2 |	0	0	0	0	0	4.00641	0	0	0	0	0	0
AT1G55480.1 | Symbols: ZKT | protein containing PDZ domain, a K-box domain, and a TPR region | chr1:20713822-20715351 FORWARD LENGTH=335	0	0	0	0	0	0	0	0	0	0	0	2.18101
AT1G56190.2 | Symbols: | Phosphoglycerate kinase family protein | chr1:21028622-21030454 FORWARD LENGTH=405;AT1G56190.1 | Symbols: | Phosphoglycerate kinase family protein | chr1:21028403-21030454 FORWARD LENGTH=478	0	0	0	0	0	0	0	0	0	0	0	2.24818
AT1G56330.1 | Symbols: SAR1, ATSAR1, ATSARA1B, ATSAR1B, SAR1B | secretion-associated RAS 1B | chr1:21086845-21088478 REVERSE LENGTH=193;AT3G62560.1 | Symbols: | Ras-related small GTP-binding family protein | chr3:23137539-23138880 FORWARD LENGTH=193	0	0	0	0	0	0	0	0	0	0	0	2.56601
AT1G56660.1 | Symbols: | unknown protein;Has 665200 Blast hits to 205811 proteins in 4684 species: Archae - 3320;Bacteria - 107592;Metazoa - 249086;Fungi - 76753;Plants - 38542;Viruses - 3008;Other Eukaryotes - 186899 (source: NCBI BLink). | chr1:2	3.05022	0	0	0	6.39157	5.25476	5.3768	4.56063	0	0	0	0
AT1G57590.1 | Symbols: | Pectinacetylesterase family protein | chr1:21327458-21329707 REVERSE LENGTH=444	0	0	0	0	0	0	0	0	0	0	0	3.31583
AT1G57620.1 | Symbols: | emp24/gp25L/p24 family/GOLD family protein | chr1:21342863-21344581 FORWARD LENGTH=212	0	0	0	0	0	0	2.49183	2.90214	0	0	0	0
AT1G59610.1 | Symbols: ADL3, CF1, DRP2B, DL3 | dynamin-like 3 | chr1:21893413-21900780 FORWARD LENGTH=920	2.38789	0	0	3.50891	0	0	0	0	0	0	0	0
AT1G59700.1 | Symbols: ATGSTU16, GSTU16 | glutathione S-transferase TAU 16 | chr1:21936459-21937763 FORWARD LENGTH=234	0	0	0	0	0	0	0	0	0	0	0	2.5987
AT1G59900.1 | Symbols: AT-E1 ALPHA, E1 ALPHA | pyruvate dehydrogenase complex E1 alpha subunit | chr1:22051368-22053660 FORWARD LENGTH=389	0	0	0	0	0	0	0	0	0	0	0	2.64221
AT1G60080.1 | Symbols: | 3-5-exoribonuclease family protein | chr1:22152605-22154339 REVERSE LENGTH=302	0	0	0	0	0	2.50085	0	0	0	0	0	0
AT1G60200.1 | Symbols: | splicing factor PWI domain-containing protein / RNA recognition motif (RRM)-containing protein | chr1:22200882-22205241 REVERSE LENGTH=899	3.13506	0	5.22624	0	4.0974	3.79918	3.63787	2.56445	0	0	0	0
AT1G60660.1 | Symbols: B5 #5, ATCB5LP, CB5LP | cytochrome B5-like protein | chr1:22342589-22342954 REVERSE LENGTH=121	0	0	0	0	0	0	0	0	0	0	0	2.02277
AT1G60890.1 | Symbols: | Phosphatidylinositol-4-phosphate 5-kinase family protein | chr1:22412452-22416338 REVERSE LENGTH=769;AT1G60890.2 | Symbols: | Phosphatidylinositol-4-phosphate 5-kinase family protein | chr1:22412452-22416498 REVERSE LENGTH=781	0	0	0	5.39679	4.31096	0	0	0	0	0	0	0
AT1G60900.1 | Symbols: | U2 snRNP auxilliary factor, large subunit, splicing factor | chr1:22424008-22427806 FORWARD LENGTH=589	0	3.06787	0	0	0	0	0	3.07408	0	2.0521	2.25677	3.16327
AT1G61040.1 | Symbols: VIP5 | plus-3 domain-containing protein | chr1:22483817-22485748 FORWARD LENGTH=643	0	0	0	0	2.52537	2.36086	3.50835	2.88083	2.26016	2.38022	0	0
AT1G61100.1 | Symbols: | disease resistance protein (TIR class), putative | chr1:22508831-22512122 REVERSE LENGTH=808;AT1G61100.2 | Symbols: | disease resistance protein (TIR class), putative | chr1:22508831-22512122 REVERSE LENGTH=807	0	0	0	0	4.83021	4.44296	4.0681	3.3747	0	0	0	0
AT1G61150.5 | Symbols: | LisH and RanBPM domains containing protein | chr1:22543122-22544355 FORWARD LENGTH=220;AT1G61150.6 | Symbols: | LisH and RanBPM domains containing protein | chr1:22542979-22544355 FORWARD LENGTH=226;AT1G61150.4 | Symbols: | LisH	0	0	0	0	0	0	0	0	0	2.49988	0	0
AT1G61730.1 | Symbols: | DNA-binding storekeeper protein-related transcriptional regulator | chr1:22793447-22794577 REVERSE LENGTH=376	0	0	0	0	3.75203	0	0	0	0	0	0	0
AT1G61870.1 | Symbols: PPR336 | pentatricopeptide repeat 336 | chr1:22865326-22866552 REVERSE LENGTH=408	0	0	0	0	0	0	0	0	0	0	0	2.04482
AT1G61990.1 | Symbols: | Mitochondrial transcription termination factor family protein | chr1:22911453-22912697 FORWARD LENGTH=414	0	0	0	0	2.13751	0	0	0	0	0	0	0
AT1G62380.1 | Symbols: ACO2, ATACO2 | ACC oxidase 2 | chr1:23082340-23084068 FORWARD LENGTH=320	0	0	0	0	0	0	0	0	0	0	0	2.19397
AT1G62660.1 | Symbols: | Glycosyl hydrolases family 32 protein | chr1:23199949-23203515 FORWARD LENGTH=648	0	0	0	0	0	0	0	0	0	0	2.18245	0
AT1G62780.1 | Symbols: | unknown protein;FUNCTIONS IN: molecular_function unknown;INVOLVED IN: biological_process unknown;LOCATED IN: chloroplast, chloroplast stroma;EXPRESSED IN: 22 plant structures;EXPRESSED DURING: 14 growth stages;Has 94 Blast h	0	0	0	0	0	0	0	0	0	0	0	3.08052
AT1G62870.1 | Symbols: | unknown protein;BEST Arabidopsis thaliana protein match is: unknown protein (TAIR:AT1G12380.1);Has 351 Blast hits to 343 proteins in 42 species: Archae - 2;Bacteria - 0;Metazoa - 27;Fungi - 5;Plants - 299;Viruses - 0;Other	3.82362	5.34444	0	4.39475	0	0	0	0	0	0	0	0
AT1G63310.1 | Symbols: | unknown protein;BEST Arabidopsis thaliana protein match is: unknown protein (TAIR:AT2G20362.1);Has 78 Blast hits to 77 proteins in 11 species: Archae - 0;Bacteria - 0;Metazoa - 0;Fungi - 0;Plants - 78;Viruses - 0;Other Euk	0	0	0	0	4.94184	5.24724	5.2015	4.17888	0	0	0	0
AT1G63770.4 | Symbols: | Peptidase M1 family protein | chr1:23657791-23663476 REVERSE LENGTH=895;AT1G63770.1 | Symbols: | Peptidase M1 family protein | chr1:23658250-23664243 REVERSE LENGTH=918;AT1G63770.2 | Symbols: | Peptidase M1 family protein | chr1	0	0	0	0	0	0	0	0	0	0	2.06006	2.43378
AT1G63830.3 | Symbols: | PLAC8 family protein | chr1:23685408-23687098 FORWARD LENGTH=232;AT1G63830.2 | Symbols: | PLAC8 family protein | chr1:23685408-23687098 FORWARD LENGTH=232;AT1G63830.1 | Symbols: | PLAC8 family protein | chr1:23685408-23687098 FO	0	0	0	0	3.06938	3.24226	0	0	0	0	0	0
AT1G63940.4 | Symbols: MDAR6 | monodehydroascorbate reductase 6 | chr1:23730206-23733534 FORWARD LENGTH=482;AT1G63940.1 | Symbols: MDAR6 | monodehydroascorbate reductase 6 | chr1:23730206-23733534 FORWARD LENGTH=486;AT1G63940.2 | Symbols: MDAR6 | monodehyd	0	0	0	0	0	0	0	3.08874	0	0	0	0
AT1G64090.1 | Symbols: RTNLB3 | Reticulan like protein B3 | chr1:23789395-23790669 FORWARD LENGTH=255;AT1G64090.2 | Symbols: RTNLB3 | Reticulan like protein B3 | chr1:23789395-23790669 FORWARD LENGTH=271	0	0	0	0	0	0	3.03609	2.56095	0	2.63381	0	0
AT1G64200.1 | Symbols: VHA-E3 | vacuolar H+-ATPase subunit E isoform 3 | chr1:23828537-23830002 REVERSE LENGTH=237	0	0	0	0	0	0	0	3.61057	0	0	0	0
AT1G64330.1 | Symbols: | myosin heavy chain-related | chr1:23872172-23873970 FORWARD LENGTH=555	0	0	0	0	4.50437	3.33508	5.26201	4.17767	0	0	0	0
AT1G64370.1 | Symbols: | unknown protein;Has 773 Blast hits to 375 proteins in 118 species: Archae - 0;Bacteria - 97;Metazoa - 421;Fungi - 108;Plants - 31;Viruses - 0;Other Eukaryotes - 116 (source: NCBI BLink). | chr1:23888967-23889503 FORWARD LEN	0	0	0	0	0	0	0	4.532	0	0	0	0
AT1G64500.1 | Symbols: | Glutaredoxin family protein | chr1:23953270-23954376 FORWARD LENGTH=368	0	0	0	0	0	0	0	0	0	0	0	3.28922
AT1G64950.1 | Symbols: CYP89A5 | cytochrome P450, family 89, subfamily A, polypeptide 5 | chr1:24127587-24129119 FORWARD LENGTH=510;AT1G64940.1 | Symbols: CYP89A6 | cytochrome P450, family 87, subfamily A, polypeptide 6 | chr1:24123789-24125324 FORWARD LEN	0	0	0	0	0	0	3.36948	2.38996	0	0	0	0
AT1G65280.1 | Symbols: | DNAJ heat shock N-terminal domain-containing protein | chr1:24245501-24248521 FORWARD LENGTH=588	4.04205	4.1569	0	0	7.12509	4.89608	5.73189	5.56674	0	0	2.09754	0
AT1G65580.1 | Symbols: FRA3 | Endonuclease/exonuclease/phosphatase family protein | chr1:24377598-24383940 REVERSE LENGTH=1101	0	0	0	0	0	0	0	0	0	3.15858	3.14925	0
AT1G65650.1 | Symbols: UCH2 | Peptidase C12, ubiquitin carboxyl-terminal hydrolase 1 | chr1:24415172-24417466 REVERSE LENGTH=330	0	0	0	0	0	0	0	0	0	0	0	2.74141
AT1G65820.1 | Symbols: | microsomal glutathione s-transferase, putative | chr1:24485213-24486682 FORWARD LENGTH=146;AT1G65820.3 | Symbols: | microsomal glutathione s-transferase, putative | chr1:24485213-24486682 FORWARD LENGTH=194	0	0	0	0	0	0	0	3.70397	0	0	0	0
AT1G65980.1 | Symbols: TPX1 | thioredoxin-dependent peroxidase 1 | chr1:24559524-24560753 REVERSE LENGTH=162;AT1G65980.2 | Symbols: TPX1 | thioredoxin-dependent peroxidase 1 | chr1:24559595-24560753 REVERSE LENGTH=121	0	0	0	0	0	0	3.2993	3.30604	0	0	0	2.80777
AT1G66280.1 | Symbols: BGLU22 | Glycosyl hydrolase superfamily protein | chr1:24706759-24709737 REVERSE LENGTH=524	0	0	0	0	0	0	3.02395	3.99987	0	0	0	0
AT1G66480.1 | Symbols: | plastid movement impaired 2 | chr1:24805770-24807405 REVERSE LENGTH=225	0	0	0	0	2.12528	0	0	0	0	0	0	0
AT1G67090.1 | Symbols: RBCS1A | ribulose bisphosphate carboxylase small chain 1A | chr1:25048465-25049249 REVERSE LENGTH=180	0	0	0	0	0	0	0	0	0	0	0	2.00868
AT1G68590.1 | Symbols: | Ribosomal protein PSRP-3/Ycf65 | chr1:25757593-25758169 REVERSE LENGTH=166;AT1G68590.2 | Symbols: | Ribosomal protein PSRP-3/Ycf65 | chr1:25757593-25758169 REVERSE LENGTH=163	0	0	0	0	0	0	0	0	0	0	0	3.49054
AT1G68720.1 | Symbols: TADA, ATTADA | tRNA arginine adenosine deaminase | chr1:25804547-25808820 FORWARD LENGTH=1307	0	0	0	0	0	0	4.04803	2.76144	0	0	0	0
AT1G70310.1 | Symbols: SPDS2 | spermidine synthase 2 | chr1:26485497-26487352 REVERSE LENGTH=340	0	0	0	0	0	0	0	0	0	0	2.35215	3.16097
AT1G70410.3 | Symbols: ATBCA4, BCA4 | beta carbonic anhydrase 4 | chr1:26534167-26536505 REVERSE LENGTH=258;AT1G70410.1 | Symbols: ATBCA4, BCA4, CA4 | beta carbonic anhydrase 4 | chr1:26534167-26536505 REVERSE LENGTH=258	0	0	0	2.40144	0	0	0	0	0	0	0	0
AT1G70410.3 | Symbols: ATBCA4, BCA4 | beta carbonic anhydrase 4 | chr1:26534167-26536505 REVERSE LENGTH=258;AT1G70410.1 | Symbols: ATBCA4, BCA4, CA4 | beta carbonic anhydrase 4 | chr1:26534167-26536505 REVERSE LENGTH=258;AT1G70410.2 | Symbols: ATBCA4, BCA4	0	0	0	0	0	0	3.42065	4.08479	0	0	0	0
AT1G70580.4 | Symbols: AOAT2, GGT2 | alanine-2-oxoglutarate aminotransferase 2 | chr1:26613222-26615845 FORWARD LENGTH=481;AT1G70580.3 | Symbols: AOAT2, GGT2 | alanine-2-oxoglutarate aminotransferase 2 | chr1:26613222-26615845 FORWARD LENGTH=481;AT1G70580.	0	0	0	0	0	0	0	3.28251	0	0	0	0
AT1G70620.2 | Symbols: | cyclin-related | chr1:26626634-26630307 FORWARD LENGTH=884;AT1G70620.1 | Symbols: | cyclin-related | chr1:26626634-26630755 FORWARD LENGTH=897;AT1G70620.3 | Symbols: | cyclin-related | chr1:26626634-26630777 FORWARD LENGTH=957	0	0	0	0	3.27884	2.17665	2.98794	3.49971	0	0	0	0
AT1G70820.1 | Symbols: | phosphoglucomutase, putative / glucose phosphomutase, putative | chr1:26705594-26708034 FORWARD LENGTH=615	0	0	0	0	0	0	0	0	0	0	0	2.19752
AT1G70830.4 | Symbols: MLP28 | MLP-like protein 28 | chr1:26710203-26711250 REVERSE LENGTH=288;AT1G70830.1 | Symbols: MLP28 | MLP-like protein 28 | chr1:26710203-26711395 REVERSE LENGTH=335;AT1G70830.5 | Symbols: MLP28 | MLP-like protein 28 | chr1:26710203	0	0	0	0	0	0	4.41397	5.26449	0	0	0	0
AT1G70890.1 | Symbols: MLP43 | MLP-like protein 43 | chr1:26725912-26726489 REVERSE LENGTH=158	0	0	0	0	0	0	4.55386	0	0	0	0	0
AT1G71080.1 | Symbols: | RNA polymerase II transcription elongation factor | chr1:26809987-26811645 REVERSE LENGTH=326	0	0	0	0	0	0	3.04907	3.70454	0	0	0	0
AT1G71080.1 | Symbols: | RNA polymerase II transcription elongation factor | chr1:26809987-26811645 REVERSE LENGTH=326	3.60258	0	0	0	0	0	0	0	0	0	0	0
AT1G71695.1 | Symbols: | Peroxidase superfamily protein | chr1:26964359-26966557 FORWARD LENGTH=358	0	0	0	4.02709	0	0	0	0	0	0	0	0
AT1G71710.2 | Symbols: | DNAse I-like superfamily protein | chr1:26973796-26976747 REVERSE LENGTH=655;AT1G71710.1 | Symbols: | DNAse I-like superfamily protein | chr1:26973796-26976774 REVERSE LENGTH=664	0	0	0	0	0	0	0	0	0	0	0	5.05854
AT1G71750.1 | Symbols: HGPT | Hypoxanthine-guanine phosphoribosyltransferase | chr1:26987954-26989144 REVERSE LENGTH=188;AT1G71750.2 | Symbols: HGPT | Hypoxanthine-guanine phosphoribosyltransferase | chr1:26987954-26989144 REVERSE LENGTH=198	0	0	0	0	0	0	0	0	0	2.78346	0	0
AT1G72440.1 | Symbols: EDA25, SWA2 | CCAAT-binding factor | chr1:27268325-27273596 REVERSE LENGTH=1043	0	0	0	2.49234	6.32112	4.01629	7.1775	5.10245	0	0	0	0
AT1G72680.1 | Symbols: ATCAD1, CAD1 | cinnamyl-alcohol dehydrogenase | chr1:27359346-27360876 REVERSE LENGTH=355	0	0	0	0	0	0	0	0	0	2.96733	0	0
AT1G72930.2 | Symbols: TIR | toll/interleukin-1 receptor-like | chr1:27439476-27439934 FORWARD LENGTH=152;AT1G72930.1 | Symbols: TIR | toll/interleukin-1 receptor-like | chr1:27439476-27440147 FORWARD LENGTH=176;AT1G72910.1 | Symbols: | Toll-Interleukin-R	0	0	0	0	0	0	0	0	0	0	4.10907	2.99679
AT1G73060.1 | Symbols: LPA3 | Low PSII Accumulation 3 | chr1:27479027-27481258 FORWARD LENGTH=358	0	0	0	0	0	0	0	0	0	0	0	2.18122
AT1G73460.1 | Symbols: | Protein kinase superfamily protein | chr1:27620122-27624899 FORWARD LENGTH=1169;AT1G73450.1 | Symbols: | Protein kinase superfamily protein | chr1:27613856-27618635 FORWARD LENGTH=1152	0	0	0	0	0	0	3.24989	3.18748	0	0	0	0
AT1G73600.1 | Symbols: | S-adenosyl-L-methionine-dependent methyltransferases superfamily protein | chr1:27670825-27673400 FORWARD LENGTH=490;AT1G73600.2 | Symbols: | S-adenosyl-L-methionine-dependent methyltransferases superfamily protein | chr1:2766922	0	0	0	0	0	0	0	0	0	2.04015	0	2.47157
AT1G73620.1 | Symbols: | Pathogenesis-related thaumatin superfamily protein | chr1:27681432-27682954 FORWARD LENGTH=264	0	0	0	0	0	0	0	0	0	0	0	2.0766
AT1G73750.1 | Symbols: | Uncharacterised conserved protein UCP031088, alpha/beta hydrolase | chr1:27736659-27738887 FORWARD LENGTH=452	0	0	0	0	0	0	0	0	0	0	0	2.08062
AT1G73920.2 | Symbols: | alpha/beta-Hydrolases superfamily protein | chr1:27791767-27794698 FORWARD LENGTH=635;AT1G73920.1 | Symbols: | alpha/beta-Hydrolases superfamily protein | chr1:27791194-27794698 FORWARD LENGTH=704	0	0	0	0	0	0	0	0	0	0	0	2.25263
AT1G73930.2 | Symbols: | unknown protein;CONTAINS InterPro DOMAIN/s: Protein of unknown function DUF1630 (InterPro:IPR012860);Has 35333 Blast hits to 34131 proteins in 2444 species: Archae - 798;Bacteria - 22429;Metazoa - 974;Fungi - 991;Plants - 53	0	0	0	0	0	0	0	3.38896	0	0	0	0
AT1G73960.2 | Symbols: TAF2 | TBP-associated factor 2 | chr1:27805173-27814433 REVERSE LENGTH=1370;AT1G73960.1 | Symbols: TAF2 | TBP-associated factor 2 | chr1:27805173-27814433 REVERSE LENGTH=1390	0	0	0	0	0	0	3.76246	0	4.08996	4.29531	5.87151	5.28215
AT1G74030.1 | Symbols: ENO1 | enolase 1 | chr1:27839465-27841901 REVERSE LENGTH=477	0	0	0	0	0	0	0	0	0	0	2.70348	2.3405
AT1G74040.1 | Symbols: IMS1, MAML-3, IPMS2 | 2-isopropylmalate synthase 1 | chr1:27842258-27845566 FORWARD LENGTH=631	0	0	0	0	0	0	0	0	0	0	0	3.44966
AT1G74100.1 | Symbols: SOT16, ATSOT16, CORI-7, ATST5A | sulfotransferase 16 | chr1:27864489-27865505 REVERSE LENGTH=338	0	0	0	0	0	0	0	0	2.69115	3.30345	2.58539	0
AT1G74560.3 | Symbols: NRP1 | NAP1-related protein 1 | chr1:28017763-28019900 REVERSE LENGTH=264;AT1G74560.1 | Symbols: NRP1 | NAP1-related protein 1 | chr1:28017815-28019900 REVERSE LENGTH=256;AT1G74560.2 | Symbols: NRP1 | NAP1-related protein 1 | chr1:28	0	0	0	0	0	0	0	0	7.24735	6.21472	11.0796	9.33342
AT1G74920.1 | Symbols: ALDH10A8 | aldehyde dehydrogenase 10A8 | chr1:28139175-28142573 REVERSE LENGTH=501;AT1G74920.2 | Symbols: ALDH10A8 | aldehyde dehydrogenase 10A8 | chr1:28139175-28142573 REVERSE LENGTH=496	0	0	0	0	0	0	0	0	2.8938	0	0	0
AT1G75260.1 | Symbols: | oxidoreductases, acting on NADH or NADPH | chr1:28247854-28249395 FORWARD LENGTH=513	0	0	0	0	0	0	3.50004	3.17485	0	0	0	0
AT1G75280.1 | Symbols: | NmrA-like negative transcriptional regulator family protein | chr1:28252030-28253355 FORWARD LENGTH=310	0	0	0	0	0	0	0	0	0	0	2.5153	2.13187
AT1G75330.1 | Symbols: OTC | ornithine carbamoyltransferase | chr1:28266457-28268383 REVERSE LENGTH=375	0	0	0	0	0	0	0	0	0	0	0	2.12947
AT1G75340.2 | Symbols: | Zinc finger C-x8-C-x5-C-x3-H type family protein | chr1:28269153-28271873 REVERSE LENGTH=398;AT1G75340.1 | Symbols: | Zinc finger C-x8-C-x5-C-x3-H type family protein | chr1:28269153-28271873 REVERSE LENGTH=435	0	0	0	0	0	0	0	0	0	2.27996	0	0
AT1G75690.1 | Symbols: | DnaJ/Hsp40 cysteine-rich domain superfamily protein | chr1:28422273-28423170 REVERSE LENGTH=154	0	0	0	0	0	0	0	0	0	2.86784	0	0
AT1G75750.2 | Symbols: GASA1 | GAST1 protein homolog 1 | chr1:28441813-28442284 REVERSE LENGTH=97;AT1G75750.1 | Symbols: GASA1 | GAST1 protein homolog 1 | chr1:28441813-28442284 REVERSE LENGTH=98	0	0	0	0	0	0	0	0	0	2.0864	0	0
AT1G75840.1 | Symbols: ARAC5, ATGP3, ROP4, ATROP4 | RAC-like GTP binding protein 5 | chr1:28475964-28477377 FORWARD LENGTH=196	0	0	0	0	4.31776	0	0	0	0	0	0	0
AT1G75950.1 | Symbols: SKP1, ASK1, ATSKP1, SKP1A, UIP1 | S phase kinase-associated protein 1 | chr1:28516715-28517454 FORWARD LENGTH=160	2.27912	0	0	0	0	0	0	0	0	0	0	0
AT1G76040.2 | Symbols: CPK29 | calcium-dependent protein kinase 29 | chr1:28537743-28540448 FORWARD LENGTH=561;AT1G76040.1 | Symbols: CPK29 | calcium-dependent protein kinase 29 | chr1:28538906-28540448 FORWARD LENGTH=323	0	0	0	0	0	2.59239	0	3.56877	0	0	0	0
AT1G76180.2 | Symbols: ERD14 | Dehydrin family protein | chr1:28587013-28587657 REVERSE LENGTH=185;AT1G76180.1 | Symbols: ERD14 | Dehydrin family protein | chr1:28587013-28587657 REVERSE LENGTH=185	0	0	0	0	0	2.75674	4.0158	3.45611	0	2.26876	2.37062	0
AT1G76320.2 | Symbols: FRS4 | FAR1-related sequence 4 | chr1:28631404-28633886 FORWARD LENGTH=730;AT1G76320.1 | Symbols: FRS4 | FAR1-related sequence 4 | chr1:28631404-28633886 FORWARD LENGTH=732	0	0	0	3.92046	0	0	0	0	0	0	0	0
AT1G76450.1 | Symbols: | Photosystem II reaction center PsbP family protein | chr1:28684618-28686109 FORWARD LENGTH=247	0	0	0	0	0	0	0	0	0	2.55309	2.67436	4.65537
AT1G76550.1 | Symbols: | Phosphofructokinase family protein | chr1:28722900-28726929 REVERSE LENGTH=617	0	0	0	0	0	0	0	0	0	2.06563	0	0
AT1G76680.1 | Symbols: OPR1, ATOPR1 | 12-oxophytodienoate reductase 1 | chr1:28776982-28778271 FORWARD LENGTH=372;AT1G76680.2 | Symbols: OPR1 | 12-oxophytodienoate reductase 1 | chr1:28776982-28778271 FORWARD LENGTH=397	0	0	0	0	0	0	0	0	0	0	0	2.33718
AT1G76880.1 | Symbols: | Duplicated homeodomain-like superfamily protein | chr1:28865594-28867931 FORWARD LENGTH=603	0	3.66916	0	3.72549	0	0	2.96356	2.48861	0	0	0	0
AT1G76890.2 | Symbols: GT2, AT-GT2 | Duplicated homeodomain-like superfamily protein | chr1:28873211-28875203 REVERSE LENGTH=575	0	0	5.75972	6.19959	6.16757	4.98883	4.82927	5.15095	2.21069	0	0	0
AT1G76920.1 | Symbols: | F-box family protein | chr1:28892295-28893419 FORWARD LENGTH=374	0	2.53552	0	3.52957	0	0	0	0	0	0	0	0
AT1G77090.1 | Symbols: | Mog1/PsbP/DUF1795-like photosystem II reaction center PsbP family protein | chr1:28960576-28961875 REVERSE LENGTH=260	0	0	0	0	0	0	0	0	0	0	3.77361	0
AT1G77120.1 | Symbols: ADH1, ADH, ATADH, ATADH1 | alcohol dehydrogenase 1 | chr1:28975509-28977216 FORWARD LENGTH=379	0	0	0	0	0	0	2.92856	2.48543	0	0	0	0
AT1G77510.1 | Symbols: ATPDIL1-2, PDI6, ATPDI6, PDIL1-2 | PDI-like 1-2 | chr1:29126742-29129433 FORWARD LENGTH=508	0	0	0	0	0	0	0	0	0	2.09179	0	0
AT1G77540.1 | Symbols: | Acyl-CoA N-acyltransferases (NAT) superfamily protein | chr1:29137762-29138182 REVERSE LENGTH=114	0	0	0	0	0	0	0	0	0	0	0	2.29349
AT1G77670.1 | Symbols: | Pyridoxal phosphate (PLP)-dependent transferases superfamily protein | chr1:29189043-29190901 REVERSE LENGTH=440	0	0	0	0	0	0	0	0	0	0	0	2.58434
AT1G77740.1 | Symbols: PIP5K2 | phosphatidylinositol-4-phosphate 5-kinase 2 | chr1:29220632-29223861 FORWARD LENGTH=754	0	0	0	0	0	0	2.32913	2.00085	0	0	0	0
AT1G77740.1 | Symbols: PIP5K2 | phosphatidylinositol-4-phosphate 5-kinase 2 | chr1:29220632-29223861 FORWARD LENGTH=754	0	0	0	0	0	0	0	0	0	3.527	0	0
AT1G78000.2 | Symbols: SULTR1;2, SEL1 | sulfate transporter 1;2 | chr1:29329889-29332877 FORWARD LENGTH=653;AT1G78000.1 | Symbols: SULTR1;2, SEL1 | sulfate transporter 1;2 | chr1:29329889-29332877 FORWARD LENGTH=653	0	0	0	0	0	0	0	2.94308	0	0	0	0
AT1G78260.2 | Symbols: | RNA-binding (RRM/RBD/RNP motifs) family protein | chr1:29447317-29449246 FORWARD LENGTH=271;AT1G78260.1 | Symbols: | RNA-binding (RRM/RBD/RNP motifs) family protein | chr1:29447317-29450181 FORWARD LENGTH=287	0	0	0	0	0	0	2.05618	2.23613	0	0	0	0
AT1G78380.1 | Symbols: ATGSTU19, GST8, GSTU19 | glutathione S-transferase TAU 19 | chr1:29486659-29487819 REVERSE LENGTH=219	0	0	0	0	0	0	0	3.60443	0	0	0	0
AT1G78380.1 | Symbols: ATGSTU19, GST8, GSTU19 | glutathione S-transferase TAU 19 | chr1:29486659-29487819 REVERSE LENGTH=219	0	0	0	0	0	0	0	0	0	0	0	2.11896
AT1G79200.1 | Symbols: | unknown protein;Has 30201 Blast hits to 17322 proteins in 780 species: Archae - 12;Bacteria - 1396;Metazoa - 17338;Fungi - 3422;Plants - 5037;Viruses - 0;Other Eukaryotes - 2996 (source: NCBI BLink). | chr1:29794404-2979571	4.50272	3.50413	4.12819	0	4.3921	3.5301	4.15186	3.12502	0	0	0	0
AT1G79210.3 | Symbols: | N-terminal nucleophile aminohydrolases (Ntn hydrolases) superfamily protein | chr1:29796286-29798240 REVERSE LENGTH=235;AT1G79210.2 | Symbols: | N-terminal nucleophile aminohydrolases (Ntn hydrolases) superfamily protein | chr1:2	0	0	0	0	0	0	0	0	0	2.27385	0	0
AT1G79230.3 | Symbols: ST1, ATMST1, MST1, ATRDH1 | mercaptopyruvate sulfurtransferase 1 | chr1:29801358-29803679 FORWARD LENGTH=322;AT1G79230.1 | Symbols: ST1, ATMST1, MST1, ATRDH1, STR1 | mercaptopyruvate sulfurtransferase 1 | chr1:29800824-29803679 FORWA	0	0	0	0	0	0	0	0	0	0	0	2.09238
AT1G79500.4 | Symbols: AtkdsA1 | Aldolase-type TIM barrel family protein | chr1:29903604-29905989 FORWARD LENGTH=290;AT1G79500.3 | Symbols: AtkdsA1 | Aldolase-type TIM barrel family protein | chr1:29903604-29905989 FORWARD LENGTH=290;AT1G79500.2 | Symbols:	0	0	0	0	0	0	0	0	0	0	0	2.1082
AT1G79560.1 | Symbols: EMB156, EMB36, EMB1047, FTSH12 | FTSH protease 12 | chr1:29926976-29932308 FORWARD LENGTH=1008	0	0	0	0	2.11582	0	0	0	0	0	0	0
AT1G79920.1 | Symbols: | Heat shock protein 70 (Hsp 70) family protein | chr1:30058935-30062224 REVERSE LENGTH=831;AT1G79920.2 | Symbols: | Heat shock protein 70 (Hsp 70) family protein | chr1:30058935-30062224 REVERSE LENGTH=831	0	0	0	0	0	0	0	3.04818	0	0	0	0
AT1G79930.1 | Symbols: HSP91 | heat shock protein 91 | chr1:30063781-30067067 REVERSE LENGTH=831;AT1G79930.2 | Symbols: HSP91 | heat shock protein 91 | chr1:30063924-30067067 REVERSE LENGTH=789	0	0	0	0	0	0	0	3.06406	0	0	0	0
AT1G80300.1 | Symbols: NTT1, ATNTT1 | nucleotide transporter 1 | chr1:30191954-30194280 FORWARD LENGTH=624	0	0	0	0	0	0	0	2.99911	0	0	0	0
AT1G80500.1 | Symbols: | SNARE-like superfamily protein | chr1:30271195-30272431 FORWARD LENGTH=135	0	0	0	2.84204	0	0	0	0	0	0	0	0
AT1G80910.1 | Symbols: | Protein of unknown function (DUF1712) | chr1:30401143-30403466 FORWARD LENGTH=497	0	0	0	0	0	0	0	0	2.00299	2.00471	0	0
AT2G01140.1 | Symbols: | Aldolase superfamily protein | chr2:95006-96491 REVERSE LENGTH=391	0	0	0	0	0	0	0	0	0	2.71802	0	0
AT2G01350.4 | Symbols: QPT | quinolinate phoshoribosyltransferase | chr2:165332-167058 REVERSE LENGTH=327;AT2G01350.2 | Symbols: QPT | quinolinate phoshoribosyltransferase | chr2:165332-166842 REVERSE LENGTH=281;AT2G01350.3 | Symbols: QPT | quinolinate pho	0	0	0	0	0	0	0	2.77354	0	0	0	0
AT2G01490.1 | Symbols: | phytanoyl-CoA dioxygenase (PhyH) family protein | chr2:221316-223187 FORWARD LENGTH=283	0	0	0	0	0	0	0	0	0	0	0	2.07331
AT2G01670.1 | Symbols: atnudt17, NUDT17 | nudix hydrolase homolog 17 | chr2:296889-297818 REVERSE LENGTH=182	0	0	0	5.19462	0	0	0	0	0	0	0	0
AT2G01680.1 | Symbols: | Ankyrin repeat family protein | chr2:306597-308427 FORWARD LENGTH=532	0	2.90232	0	4.65414	0	2.84233	0	0	0	0	0	0
AT2G01890.1 | Symbols: PAP8, ATPAP8 | purple acid phosphatase 8 | chr2:396985-399168 REVERSE LENGTH=335;AT2G01890.2 | Symbols: PAP8, ATPAP8 | purple acid phosphatase 8 | chr2:396985-399168 REVERSE LENGTH=307	3.96739	0	0	0	0	0	0	0	0	0	0	0
AT2G02760.1 | Symbols: ATUBC2, UBC2 | ubiquiting-conjugating enzyme 2 | chr2:774271-775149 FORWARD LENGTH=152;AT1G14400.2 | Symbols: UBC1, ATUBC1 | ubiquitin carrier protein 1 | chr1:4927294-4928136 REVERSE LENGTH=152;AT1G14400.1 | Symbols: UBC1, ATUBC1 |	0	0	0	0	0	0	0	0	0	0	2.60158	3.17101
AT2G03070.1 | Symbols: MED8 | mediator subunit 8 | chr2:905978-908792 FORWARD LENGTH=524	0	0	0	0	0	2.81989	4.19052	2.26933	0	0	0	0
AT2G03240.1 | Symbols: | EXS (ERD1/XPR1/SYG1) family protein | chr2:973693-977337 REVERSE LENGTH=823	0	0	0	0	3.69668	0	0	0	0	0	0	0
AT2G03340.1 | Symbols: WRKY3 | WRKY DNA-binding protein 3 | chr2:1014724-1016936 REVERSE LENGTH=513	0	3.08137	0	4.91588	0	0	0	0	0	0	0	0
AT2G03750.1 | Symbols: | P-loop containing nucleoside triphosphate hydrolases superfamily protein | chr2:1147968-1149023 REVERSE LENGTH=351	0	0	0	0	0	0	0	0	0	3.73103	2.93439	2.85495
AT2G04280.1 | Symbols: | unknown protein;FUNCTIONS IN: molecular_function unknown;INVOLVED IN: biological_process unknown;EXPRESSED IN: 24 plant structures;EXPRESSED DURING: 13 growth stages;BEST Arabidopsis thaliana protein match is: unknown protein	3.52169	0	0	0	0	0	0	0	0	0	0	0
AT2G04400.1 | Symbols: | Aldolase-type TIM barrel family protein | chr2:1531208-1533578 FORWARD LENGTH=402	0	0	0	0	0	0	0	0	0	0	2.6395	2.8286
AT2G05100.1 | Symbols: LHCB2.1, LHCB2 | photosystem II light harvesting complex gene 2.1 | chr2:1823449-1824331 REVERSE LENGTH=265	0	0	0	0	0	0	0	0	0	0	0	2.76502
AT2G07340.2 | Symbols: PFD1 | PREFOLDIN 1 | chr2:3045644-3046606 FORWARD LENGTH=127;AT2G07340.1 | Symbols: PFD1 | PREFOLDIN 1 | chr2:3045644-3046606 FORWARD LENGTH=128	0	0	0	0	0	0	0	0	2.6106	2.48313	0	0
AT2G11000.1 | Symbols: ATMAK10, MAK10 | MAK10 homologue | chr2:4341328-4347768 REVERSE LENGTH=728;AT2G11000.2 | Symbols: ATMAK10, MAK10 | MAK10 homologue | chr2:4341328-4347768 REVERSE LENGTH=713	0	0	0	3.85089	0	0	0	0	0	0	0	0
AT2G11000.2 | Symbols: ATMAK10, MAK10 | MAK10 homologue | chr2:4341328-4347768 REVERSE LENGTH=713;AT2G11000.1 | Symbols: ATMAK10, MAK10 | MAK10 homologue | chr2:4341328-4347768 REVERSE LENGTH=728	3.69555	0	0	0	0	0	0	0	0	2.94166	0	0
AT2G13560.1 | Symbols: NAD-ME1 | NAD-dependent malic enzyme 1 | chr2:5650089-5655103 FORWARD LENGTH=623	0	0	0	0	0	0	0	0	0	0	3.02419	3.39252
AT2G14170.2 | Symbols: ALDH6B2 | aldehyde dehydrogenase 6B2 | chr2:5977727-5981489 REVERSE LENGTH=498;AT2G14170.1 | Symbols: ALDH6B2 | aldehyde dehydrogenase 6B2 | chr2:5977727-5981899 REVERSE LENGTH=607;AT2G14170.3 | Symbols: ALDH6B2 | aldehyde dehydrog	0	0	0	0	0	0	0	0	0	0	0	3.2201
AT2G14260.2 | Symbols: PIP | proline iminopeptidase | chr2:6041441-6043475 REVERSE LENGTH=329;AT2G14260.1 | Symbols: PIP | proline iminopeptidase | chr2:6041441-6043869 REVERSE LENGTH=380	0	0	0	0	0	0	0	0	0	0	2.27243	2.80221
AT2G15270.1 | Symbols: | unknown protein;CONTAINS InterPro DOMAIN/s: Protein of unknown function DUF1168 (InterPro:IPR009548);Has 1930 Blast hits to 1364 proteins in 219 species: Archae - 0;Bacteria - 44;Metazoa - 762;Fungi - 280;Plants - 96;Viruse	0	0	0	0	0	0	0	0	0	0	2.20591	0
AT2G16005.1 | Symbols: | MD-2-related lipid recognition domain-containing protein | chr2:6959347-6960135 REVERSE LENGTH=160	0	0	0	0	0	0	0	3.09448	0	0	0	0
AT2G16070.2 | Symbols: PDV2 | plastid division2 | chr2:6984072-6985356 REVERSE LENGTH=307;AT2G16070.1 | Symbols: PDV2 | plastid division2 | chr2:6984072-6984746 REVERSE LENGTH=224	0	0	0	0	0	0	0	0	0	2.20407	0	0
AT2G16380.1 | Symbols: | Sec14p-like phosphatidylinositol transfer family protein | chr2:7085972-7088858 FORWARD LENGTH=547	0	0	0	4.12467	0	0	0	0	0	0	0	0
AT2G16600.1 | Symbols: ROC3 | rotamase CYP 3 | chr2:7200862-7201383 FORWARD LENGTH=173;AT2G16600.2 | Symbols: ROC3 | rotamase CYP 3 | chr2:7200862-7201383 FORWARD LENGTH=151	0	0	0	0	0	0	0	0	0	0	0	2.05562
AT2G16860.1 | Symbols: | GCIP-interacting family protein | chr2:7304139-7305959 REVERSE LENGTH=298	0	0	0	0	0	0	2.47658	2.3143	0	0	0	0
AT2G16940.1 | Symbols: | Splicing factor, CC1-like | chr2:7342869-7347052 REVERSE LENGTH=561;AT2G16940.3 | Symbols: | Splicing factor, CC1-like | chr2:7342869-7347052 REVERSE LENGTH=599;AT2G16940.2 | Symbols: | Splicing factor, CC1-like | chr2:7342869-7	2.9695	3.83461	0	0	0	0	0	0	0	0	0	0
AT2G16950.2 | Symbols: TRN1, ATTRN1 | transportin 1 | chr2:7353939-7360637 FORWARD LENGTH=891;AT2G16950.1 | Symbols: TRN1, ATTRN1 | transportin 1 | chr2:7353939-7360637 FORWARD LENGTH=895	0	0	0	0	0	0	2.87511	0	0	0	0	0
AT2G17120.1 | Symbols: LYM2 | lysm domain GPI-anchored protein 2 precursor | chr2:7459156-7460648 FORWARD LENGTH=350	0	0	0	0	0	0	2.3429	0	0	0	0	0
AT2G17150.1 | Symbols: | Plant regulator RWP-RK family protein | chr2:7467049-7470533 REVERSE LENGTH=909	0	2.97837	0	0	0	0	0	0	0	0	0	0
AT2G17200.1 | Symbols: DSK2 | ubiquitin family protein | chr2:7482133-7485090 REVERSE LENGTH=551	0	0	0	0	0	0	0	3.00559	0	0	0	0
AT2G17340.1 | Symbols: | Uncharacterised conserved protein (UCP030210) | chr2:7541615-7544089 REVERSE LENGTH=367	0	0	0	0	0	0	0	0	0	0	2.0777	2.68865
AT2G17560.3 | Symbols: HMGB4, NFD4, NFD04 | high mobility group B4 | chr2:7642486-7643468 REVERSE LENGTH=134;AT2G17560.2 | Symbols: HMGB4, NFD4, NFD04 | high mobility group B4 | chr2:7642486-7643468 REVERSE LENGTH=138;AT2G17560.1 | Symbols: HMGB4, NFD4, NF	0	0	0	0	0	0	0	0	0	0	0	2.43893
AT2G17840.1 | Symbols: ERD7 | Senescence/dehydration-associated protein-related | chr2:7755923-7757798 REVERSE LENGTH=452	0	0	0	0	0	0	0	2.46512	0	0	2.47891	5.24388
AT2G18110.1 | Symbols: | Translation elongation factor EF1B/ribosomal protein S6 family protein | chr2:7872636-7873713 FORWARD LENGTH=231	0	0	0	0	0	0	0	0	0	0	2.50541	4.31707
AT2G18193.1 | Symbols: | P-loop containing nucleoside triphosphate hydrolases superfamily protein | chr2:7917621-7919184 REVERSE LENGTH=495	0	0	0	0	0	0	3.10852	0	0	0	0	0
AT2G18220.1 | Symbols: | Noc2p family | chr2:7928254-7931851 FORWARD LENGTH=764	2.35959	0	0	0	5.18511	2.87713	5.26858	6.30452	0	0	0	0
AT2G18740.1 | Symbols: | Small nuclear ribonucleoprotein family protein | chr2:8123334-8124710 FORWARD LENGTH=88;AT2G18740.2 | Symbols: | Small nuclear ribonucleoprotein family protein | chr2:8123334-8124581 FORWARD LENGTH=78	0	0	0	0	0	0	3.74157	4.96221	0	0	0	0
AT2G19540.1 | Symbols: | Transducin family protein / WD-40 repeat family protein | chr2:8461804-8464347 FORWARD LENGTH=469	5.26036	0	0	0	0	0	0	0	0	0	0	0
AT2G19760.1 | Symbols: PFN1, PRF1 | profilin 1 | chr2:8517074-8518067 REVERSE LENGTH=131	0	0	0	0	0	0	0	2.01866	0	0	0	0
AT2G19870.1 | Symbols: | tRNA/rRNA methyltransferase (SpoU) family protein | chr2:8576034-8577803 FORWARD LENGTH=589	0	2.705	0	5.58215	0	0	0	0	0	0	0	0
AT2G20440.2 | Symbols: | Ypt/Rab-GAP domain of gyp1p superfamily protein | chr2:8811034-8813251 REVERSE LENGTH=425;AT2G20440.1 | Symbols: | Ypt/Rab-GAP domain of gyp1p superfamily protein | chr2:8811034-8813251 REVERSE LENGTH=425	0	0	0	2.82862	0	0	0	0	0	0	0	0
AT2G20490.1 | Symbols: NOP10, EDA27 | nucleolar RNA-binding Nop10p family protein | chr2:8831897-8832723 FORWARD LENGTH=64;AT2G20490.2 | Symbols: NOP10, EDA27 | nucleolar RNA-binding Nop10p family protein | chr2:8831897-8832723 FORWARD LENGTH=63	0	0	0	0	3.46305	2.75472	3.32741	2.7768	0	0	0	0
AT2G20610.1 | Symbols: SUR1, HLS3, RTY, ALF1, RTY1 | Tyrosine transaminase family protein | chr2:8878150-8880298 REVERSE LENGTH=462;AT2G20610.2 | Symbols: SUR1, HLS3, RTY, ALF1, RTY1 | Tyrosine transaminase family protein | chr2:8878308-8880298 REVERSE LEN	0	0	0	0	0	0	0	2.29811	0	0	0	0
AT2G20610.2 | Symbols: SUR1, HLS3, RTY, ALF1, RTY1 | Tyrosine transaminase family protein | chr2:8878308-8880298 REVERSE LENGTH=436;AT2G20610.1 | Symbols: SUR1, HLS3, RTY, ALF1, RTY1 | Tyrosine transaminase family protein | chr2:8878150-8880298 REVERSE LEN	0	0	0	0	0	0	0	0	0	0	0	2.41343
AT2G20750.1 | Symbols: ATEXPB1, EXPB1, ATHEXP BETA 1.5 | expansin B1 | chr2:8941185-8942430 FORWARD LENGTH=271	0	3.10595	0	2.92572	0	0	0	0	0	0	0	0
AT2G20930.1 | Symbols: | SNARE-like superfamily protein | chr2:9000790-9001656 REVERSE LENGTH=140	0	0	0	0	0	0	0	0	2.65978	0	0	2.03122
AT2G21130.1 | Symbols: | Cyclophilin-like peptidyl-prolyl cis-trans isomerase family protein | chr2:9055619-9056143 REVERSE LENGTH=174	0	0	0	0	0	0	0	0	0	0	0	2.38113
AT2G21370.1 | Symbols: XK-1, XK1 | xylulose kinase-1 | chr2:9137582-9140050 REVERSE LENGTH=478;AT2G21370.2 | Symbols: XK-1, XK1 | xylulose kinase-1 | chr2:9137582-9139573 REVERSE LENGTH=385	0	0	0	0	0	0	0	0	0	0	0	3.06896
AT2G21385.1 | Symbols: | unknown protein;FUNCTIONS IN: molecular_function unknown;INVOLVED IN: biological_process unknown;LOCATED IN: chloroplast, chloroplast envelope;EXPRESSED IN: 22 plant structures;EXPRESSED DURING: 13 growth stages;Has 49 Blast	0	0	0	0	0	0	0	0	0	0	0	2.35929
AT2G21410.1 | Symbols: VHA-A2 | vacuolar proton ATPase A2 | chr2:9162703-9168141 FORWARD LENGTH=821	0	0	0	0	0	0	3.07938	0	0	0	0	0
AT2G21470.1 | Symbols: SAE2, ATSAE2, EMB2764 | SUMO-activating enzyme 2 | chr2:9198752-9202136 FORWARD LENGTH=625;AT2G21470.3 | Symbols: SAE2 | SUMO-activating enzyme 2 | chr2:9198752-9202136 FORWARD LENGTH=628;AT2G21470.2 | Symbols: SAE2, ATSAE2, EMB2764	0	0	0	0	0	0	0	2.41016	0	0	0	0
AT2G21620.1 | Symbols: RD2 | Adenine nucleotide alpha hydrolases-like superfamily protein | chr2:9248749-9249986 FORWARD LENGTH=187;AT2G21620.2 | Symbols: RD2 | Adenine nucleotide alpha hydrolases-like superfamily protein | chr2:9248749-9249986 FORWARD LEN	0	0	0	0	0	0	0	0	0	0	0	2.33285
AT2G21860.1 | Symbols: | violaxanthin de-epoxidase-related | chr2:9318333-9319990 REVERSE LENGTH=522	0	0	0	0	0	0	0	0	2.70579	0	0	0
AT2G22090.1 | Symbols: UBA1A | RNA-binding (RRM/RBD/RNP motifs) family protein | chr2:9388571-9390450 REVERSE LENGTH=343;AT2G22090.2 | Symbols: UBA1A | RNA-binding (RRM/RBD/RNP motifs) family protein | chr2:9389407-9390450 REVERSE LENGTH=347	0	2.71434	0	0	6.10251	6.13268	7.20337	6.59107	2.1003	0	0	0
AT2G22100.1 | Symbols: | RNA-binding (RRM/RBD/RNP motifs) family protein | chr2:9392397-9393545 REVERSE LENGTH=382	0	0	0	0	3.26119	3.02916	3.99023	4.51103	0	0	0	2.37698
AT2G22370.1 | Symbols: | unknown protein;Has 127 Blast hits to 127 proteins in 48 species: Archae - 0;Bacteria - 0;Metazoa - 87;Fungi - 0;Plants - 39;Viruses - 0;Other Eukaryotes - 1 (source: NCBI BLink). | chr2:9501019-9502078 REVERSE LENGTH=219	0	0	0	0	0	0	2.0237	0	0	0	0	0
AT2G22475.2 | Symbols: GEM | GRAM domain family protein | chr2:9541523-9544242 FORWARD LENGTH=248;AT2G22475.1 | Symbols: GEM | GRAM domain family protein | chr2:9541523-9544778 FORWARD LENGTH=299	0	0	0	0	0	0	0	3.20438	0	0	0	0
AT2G22780.1 | Symbols: PMDH1 | peroxisomal NAD-malate dehydrogenase 1 | chr2:9689995-9691923 REVERSE LENGTH=354	0	0	0	0	0	0	2.91021	0	0	0	0	0
AT2G22930.1 | Symbols: | UDP-Glycosyltransferase superfamily protein | chr2:9759766-9761094 FORWARD LENGTH=442	0	3.77153	0	0	0	0	0	0	0	0	0	0
AT2G22990.6 | Symbols: | sinapoylglucose 1 | chr2:9787071-9789925 FORWARD LENGTH=319;AT2G22990.2 | Symbols: SNG1, SCPL8 | sinapoylglucose 1 | chr2:9787071-9789925 FORWARD LENGTH=319;AT2G22990.4 | Symbols: SNG1, SCPL8 | sinapoylglucose 1 | chr2:9786393-978	0	0	0	0	0	0	0	0	0	0	2.50859	2.27005
AT2G23080.1 | Symbols: | Protein kinase superfamily protein | chr2:9827228-9829343 FORWARD LENGTH=333;AT2G23080.2 | Symbols: | Protein kinase superfamily protein | chr2:9827228-9829057 FORWARD LENGTH=307	3.3225	3.12436	0	0	0	0	0	0	0	0	0	0
AT2G23140.2 | Symbols: | RING/U-box superfamily protein with ARM repeat domain | chr2:9845696-9848762 REVERSE LENGTH=826;AT2G23140.1 | Symbols: | RING/U-box superfamily protein with ARM repeat domain | chr2:9845696-9849105 REVERSE LENGTH=829	0	0	0	0	0	0	0	0	0	2.43061	2.44939	2.1784
AT2G23350.1 | Symbols: PAB4, PABP4 | poly(A) binding protein 4 | chr2:9943209-9946041 FORWARD LENGTH=662	0	0	0	0	0	0	0	2.99964	0	0	0	0
AT2G23370.1 | Symbols: | unknown protein;BEST Arabidopsis thaliana protein match is: unknown protein (TAIR:AT4G34090.1);Has 73 Blast hits to 73 proteins in 21 species: Archae - 0;Bacteria - 0;Metazoa - 0;Fungi - 0;Plants - 65;Viruses - 0;Other Euk	0	0	0	0	0	0	0	0	0	0	0	2.43861
AT2G23930.1 | Symbols: SNRNP-G | probable small nuclear ribonucleoprotein G | chr2:10182353-10183026 FORWARD LENGTH=80;AT2G23930.2 | Symbols: SNRNP-G | probable small nuclear ribonucleoprotein G | chr2:10182496-10183026 FORWARD LENGTH=67	0	0	0	0	4.69581	3.09992	0	0	0	0	0	3.32827
AT2G24270.3 | Symbols: ALDH11A3 | aldehyde dehydrogenase 11A3 | chr2:10327325-10329601 REVERSE LENGTH=496;AT2G24270.2 | Symbols: ALDH11A3 | aldehyde dehydrogenase 11A3 | chr2:10327325-10329601 REVERSE LENGTH=496;AT2G24270.1 | Symbols: ALDH11A3 | aldehyde d	0	0	0	0	0	0	0	0	0	0	0	2.93927
AT2G24590.1 | Symbols: RSZ22a, At-RSZ22a | RNA recognition motif and CCHC-type zinc finger domains containing protein | chr2:10449837-10450860 FORWARD LENGTH=196	2.93698	0	0	0	0	0	4.39026	2.83337	0	0	0	0
AT2G24820.1 | Symbols: TIC55-II | translocon at the inner envelope membrane of chloroplasts 55-II | chr2:10575038-10576829 FORWARD LENGTH=539	0	0	0	0	0	0	0	0	0	0	2.02009	2.04681
AT2G24990.1 | Symbols: | Serine/threonine-protein kinase Rio1 | chr2:10625285-10628299 FORWARD LENGTH=537;AT5G37350.1 | Symbols: | Serine/threonine-protein kinase Rio1 | chr5:14793037-14795828 FORWARD LENGTH=531	0	0	0	0	0	0	0	0	2.17232	2.49264	0	0
AT2G25070.1 | Symbols: | Protein phosphatase 2C family protein | chr2:10663517-10665366 REVERSE LENGTH=355	0	0	0	0	0	2.27874	0	3.00003	0	0	0	0
AT2G25170.1 | Symbols: PKL, GYM, CHD3, CHR6, SSL2 | chromatin remodeling factor CHD3 (PICKLE) | chr2:10714411-10723763 FORWARD LENGTH=1384	0	0	5.3004	0	0	0	0	0	0	0	0	0
AT2G25520.1 | Symbols: | Drug/metabolite transporter superfamily protein | chr2:10860950-10861993 FORWARD LENGTH=347	0	0	0	0	0	0	0	0	0	2.1137	0	0
AT2G25560.1 | Symbols: | DNAJ heat shock N-terminal domain-containing protein | chr2:10881790-10883760 FORWARD LENGTH=656	0	0	0	0	0	0	4.35189	0	0	0	0	0
AT2G25650.1 | Symbols: | DNA-binding storekeeper protein-related transcriptional regulator | chr2:10914765-10916006 FORWARD LENGTH=386	0	0	0	0	2.87503	0	0	0	0	0	0	0
AT2G26080.1 | Symbols: AtGLDP2, GLDP2 | glycine decarboxylase P-protein 2 | chr2:11109330-11113786 REVERSE LENGTH=1044	0	0	0	0	0	0	0	0	0	0	0	2.0017
AT2G26210.3 | Symbols: | Ankyrin repeat family protein | chr2:11157723-11159016 FORWARD LENGTH=167;AT2G26210.2 | Symbols: | Ankyrin repeat family protein | chr2:11157723-11159016 FORWARD LENGTH=167;AT2G26210.1 | Symbols: | Ankyrin repeat family protein	0	0	0	0	0	0	0	0	0	0	2.71574	2.29703
AT2G26340.1 | Symbols: | unknown protein;FUNCTIONS IN: molecular_function unknown;INVOLVED IN: biological_process unknown;LOCATED IN: chloroplast thylakoid membrane, chloroplast thylakoid lumen, chloroplast;EXPRESSED IN: 22 plant structures;EXPRESSED	0	0	0	0	0	0	0	0	0	0	0	2.85346
AT2G26420.1 | Symbols: PIP5K3 | 1-phosphatidylinositol-4-phosphate 5-kinase 3 | chr2:11239434-11242239 REVERSE LENGTH=705	3.79902	3.11474	0	0	0	0	0	0	0	0	0	0
AT2G26560.1 | Symbols: PLP2, PLA IIA, PLA2A | phospholipase A 2A | chr2:11293912-11295708 REVERSE LENGTH=407	0	0	0	0	0	0	0	0	0	0	0	2.39827
AT2G26730.1 | Symbols: | Leucine-rich repeat protein kinase family protein | chr2:11388621-11391286 FORWARD LENGTH=658	0	0	0	0	2.78176	0	0	0	0	0	0	0
AT2G27470.1 | Symbols: NF-YB11 | nuclear factor Y, subunit B11 | chr2:11745196-11746375 REVERSE LENGTH=275	0	0	0	0	0	0	0	0	2.077	0	0	0
AT2G27840.1 | Symbols: HDT4, HDA13, HDT04 | histone deacetylase-related / HD-related | chr2:11862085-11863707 FORWARD LENGTH=203;AT2G27840.2 | Symbols: HDT4, HDA13, HDT04 | histone deacetylase-related / HD-related | chr2:11862595-11863707 FORWARD LENGTH=18	0	0	0	0	0	0	0	0	0	0	2.02297	0
AT2G28230.1 | Symbols: | TATA-binding related factor (TRF) of subunit 20 of Mediator complex | chr2:12037855-12039009 REVERSE LENGTH=219	0	0	0	0	2.2815	0	0	0	0	0	0	0
AT2G28390.1 | Symbols: | SAND family protein | chr2:12139836-12143375 REVERSE LENGTH=607	2.82168	0	6.028	6.54947	0	0	0	0	2.97123	2.83294	2.50558	2.0798
AT2G29210.1 | Symbols: | splicing factor PWI domain-containing protein | chr2:12558156-12562168 FORWARD LENGTH=878	0	0	0	0	3.47895	2.80723	3.85192	3.30507	0	0	0	0
AT2G29340.2 | Symbols: | NAD-dependent epimerase/dehydratase family protein | chr2:12597131-12598306 FORWARD LENGTH=262;AT2G29340.1 | Symbols: | NAD-dependent epimerase/dehydratase family protein | chr2:12597131-12599009 FORWARD LENGTH=307;AT2G29340.3 |	0	0	0	0	0	0	0	0	0	0	2.324	3.74716
AT2G29420.1 | Symbols: ATGSTU7, GST25, GSTU7 | glutathione S-transferase tau 7 | chr2:12618111-12618871 REVERSE LENGTH=227	0	0	0	0	0	0	0	0	0	0	3.1909	3.75803
AT2G29450.1 | Symbols: ATGSTU5, ATGSTU1, AT103-1A, GSTU5 | glutathione S-transferase tau 5 | chr2:12624774-12625566 REVERSE LENGTH=224	0	0	0	0	0	0	0	0	0	0	0	2.65444
AT2G29580.1 | Symbols: | CCCH-type zinc fingerfamily protein with RNA-binding domain | chr2:12652011-12654158 FORWARD LENGTH=483	0	0	0	0	0	0	2.97861	2.07221	0	0	0	0
AT2G29700.1 | Symbols: ATPH1, PH1 | pleckstrin homologue 1 | chr2:12697571-12698008 FORWARD LENGTH=145	0	0	0	0	0	0	0	2.40678	0	0	0	2.74647
AT2G30060.1 | Symbols: | Pleckstrin homology (PH) domain superfamily protein | chr2:12827035-12828551 FORWARD LENGTH=217	0	0	0	0	0	0	0	0	0	0	0	2.46517
AT2G30110.1 | Symbols: ATUBA1, MOS5, UBA1 | ubiquitin-activating enzyme 1 | chr2:12852632-12857369 REVERSE LENGTH=1080	0	0	0	0	0	0	0	3.59446	0	0	0	0
AT2G30110.1 | Symbols: ATUBA1, MOS5, UBA1 | ubiquitin-activating enzyme 1 | chr2:12852632-12857369 REVERSE LENGTH=1080	0	0	0	0	0	0	0	0	0	0	0	2.43422
AT2G30170.2 | Symbols: | Protein phosphatase 2C family protein | chr2:12879802-12881046 REVERSE LENGTH=221;AT2G30170.1 | Symbols: | Protein phosphatase 2C family protein | chr2:12879802-12881474 REVERSE LENGTH=298	0	0	0	0	0	0	0	0	0	0	0	2.24887
AT2G30210.1 | Symbols: LAC3 | laccase 3 | chr2:12887735-12889827 REVERSE LENGTH=570	0	0	0	0	0	0	0	2.70396	0	0	0	0
AT2G30280.1 | Symbols: RDM4, DMS4 | RNA-directed DNA methylation 4 | chr2:12909804-12911860 REVERSE LENGTH=346	0	0	0	0	0	0	0	0	2.93557	2.9027	3.57809	2.51993
AT2G30390.1 | Symbols: FC2, FC-II, ATFC-II | ferrochelatase 2 | chr2:12951242-12953985 REVERSE LENGTH=512;AT2G30390.2 | Symbols: FC2 | ferrochelatase 2 | chr2:12951242-12953985 REVERSE LENGTH=522	0	0	0	0	0	0	0	0	0	0	0	3.25764
AT2G30470.1 | Symbols: HSI2, VAL1 | high-level expression of sugar-inducible gene 2 | chr2:12980904-12984724 REVERSE LENGTH=790	0	0	0	0	0	2.29308	2.15507	2.52197	0	0	0	0
AT2G30500.2 | Symbols: | Kinase interacting (KIP1-like) family protein | chr2:12998329-13000072 REVERSE LENGTH=517;AT2G30500.1 | Symbols: | Kinase interacting (KIP1-like) family protein | chr2:12998329-13000072 REVERSE LENGTH=517	0	0	0	0	4.52727	4.41939	4.48843	4.40265	3.05826	0	2.68971	0
AT2G30860.1 | Symbols: ATGSTF9, GLUTTR, ATGSTF7, GSTF9 | glutathione S-transferase PHI 9 | chr2:13139132-13140057 FORWARD LENGTH=215;AT2G30860.2 | Symbols: ATGSTF9, GLUTTR, ATGSTF7, GSTF9 | glutathione S-transferase PHI 9 | chr2:13139132-13140079 FORWARD L	0	0	0	0	0	0	0	0	0	0	0	2.8376
AT2G30870.1 | Symbols: ATGSTF10, ERD13, ATGSTF4, GSTF10 | glutathione S-transferase PHI 10 | chr2:13141490-13142392 FORWARD LENGTH=215	0	0	0	0	0	0	0	0	0	0	2.16069	2.46388
AT2G30930.1 | Symbols: | unknown protein;FUNCTIONS IN: molecular_function unknown;INVOLVED IN: biological_process unknown;LOCATED IN: chloroplast, plasma membrane, membrane;EXPRESSED IN: 24 plant structures;EXPRESSED DURING: 14 growth stages;BEST Ar	0	0	0	0	0	2.55497	0	0	0	0	0	0
AT2G31670.1 | Symbols: | Stress responsive alpha-beta barrel domain protein | chr2:13472699-13473490 REVERSE LENGTH=263	0	0	0	0	0	0	0	0	0	0	0	2.13894
AT2G31800.1 | Symbols: | Integrin-linked protein kinase family | chr2:13520605-13523646 REVERSE LENGTH=476	0	0	0	2.8522	0	0	0	0	0	0	0	0
AT2G31820.1 | Symbols: | Ankyrin repeat family protein | chr2:13530350-13532562 FORWARD LENGTH=662	0	0	0	4.50714	0	2.82683	3.11504	2.4019	0	0	0	0
AT2G32640.2 | Symbols: | Lycopene beta/epsilon cyclase protein | chr2:13848495-13850811 REVERSE LENGTH=385;AT2G32640.1 | Symbols: | Lycopene beta/epsilon cyclase protein | chr2:13847197-13850811 REVERSE LENGTH=585	0	0	0	0	0	0	0	0	0	0	0	2.94662
AT2G32930.1 | Symbols: ZFN2 | zinc finger nuclease 2 | chr2:13965990-13968419 REVERSE LENGTH=453;AT2G32930.2 | Symbols: ZFN2 | zinc finger nuclease 2 | chr2:13965814-13968419 REVERSE LENGTH=467	0	0	0	0	0	0	0	3.92961	0	0	0	0
AT2G33255.1 | Symbols: | Haloacid dehalogenase-like hydrolase (HAD) superfamily protein | chr2:14098795-14100358 FORWARD LENGTH=245	0	0	0	0	0	0	0	0	0	0	2.06997	3.40252
AT2G33410.1 | Symbols: | RNA-binding (RRM/RBD/RNP motifs) family protein | chr2:14156085-14157435 FORWARD LENGTH=404	0	0	0	0	0	0	0	0	0	0	0	2.12678
AT2G33435.1 | Symbols: | RNA-binding (RRM/RBD/RNP motifs) family protein | chr2:14166037-14169492 FORWARD LENGTH=979	0	0	0	0	0	0	0	2.52096	0	0	0	0
AT2G34040.2 | Symbols: | Apoptosis inhibitory protein 5 (API5) | chr2:14378571-14382246 REVERSE LENGTH=442;AT2G34040.1 | Symbols: | Apoptosis inhibitory protein 5 (API5) | chr2:14377957-14382246 REVERSE LENGTH=553	0	0	0	0	0	0	0	0	0	0	0	2.09001
AT2G34420.1 | Symbols: LHB1B2, LHCB1.5 | photosystem II light harvesting complex gene B1B2 | chr2:14522716-14523513 REVERSE LENGTH=265	0	0	0	0	0	0	0	0	0	0	0	8.72235
AT2G34660.2 | Symbols: MRP2, ABCC2, AtABCC2 | multidrug resistance-associated protein 2 | chr2:14603267-14612387 FORWARD LENGTH=1623;AT2G34660.1 | Symbols: ATMRP2, EST4, MRP2, ABCC2, AtABCC2 | multidrug resistance-associated protein 2 | chr2:14603267-14612	0	0	0	0	3.73748	0	0	0	0	0	0	0
AT2G35040.2 | Symbols: | AICARFT/IMPCHase bienzyme family protein | chr2:14765347-14768023 REVERSE LENGTH=545;AT2G35040.1 | Symbols: | AICARFT/IMPCHase bienzyme family protein | chr2:14765347-14768269 REVERSE LENGTH=596	0	0	0	0	0	0	0	0	2.73367	2.17602	0	2.13993
AT2G35980.1 | Symbols: YLS9, NHL10, ATNHL10 | Late embryogenesis abundant (LEA) hydroxyproline-rich glycoprotein family | chr2:15110635-15111318 FORWARD LENGTH=227	0	0	0	0	2.54392	0	3.07495	2.79385	0	0	0	0
AT2G36130.1 | Symbols: | Cyclophilin-like peptidyl-prolyl cis-trans isomerase family protein | chr2:15166863-15168259 FORWARD LENGTH=164	0	0	0	0	0	0	2.93236	2.03015	0	0	0	0
AT2G36230.1 | Symbols: APG10, HISN3 | Aldolase-type TIM barrel family protein | chr2:15193878-15195509 REVERSE LENGTH=304	0	0	0	0	0	0	0	0	0	0	0	2.2571
AT2G36290.1 | Symbols: | alpha/beta-Hydrolases superfamily protein | chr2:15208867-15210768 REVERSE LENGTH=364	0	0	0	0	0	0	0	2.75598	0	0	0	0
AT2G36390.1 | Symbols: SBE2.1, BE3 | starch branching enzyme 2.1 | chr2:15264283-15269940 FORWARD LENGTH=858	0	0	0	0	0	0	0	0	0	0	2.91466	2.63816
AT2G36460.1 | Symbols: | Aldolase superfamily protein | chr2:15296929-15298387 REVERSE LENGTH=358;AT2G36460.2 | Symbols: | Aldolase superfamily protein | chr2:15296929-15297732 REVERSE LENGTH=267	0	0	0	0	0	0	0	0	0	0	2.58444	3.08936
AT2G36580.1 | Symbols: | Pyruvate kinase family protein | chr2:15339253-15342781 FORWARD LENGTH=527	0	0	0	0	0	0	0	0	2.06634	2.45402	0	3.16652
AT2G36740.1 | Symbols: SWC2, ATSWC2 | sequence-specific DNA binding transcription factors;DNA binding;DNA binding | chr2:15407066-15409430 REVERSE LENGTH=365	0	0	0	0	0	0	5.43919	3.95814	0	0	0	0
AT2G37340.1 | Symbols: RSZ33, ATRSZ33, RS2Z33, AT-RS2Z33 | arginine/serine-rich zinc knuckle-containing protein 33 | chr2:15670372-15672331 REVERSE LENGTH=290;AT2G37340.3 | Symbols: RSZ33, RS2Z33, AT-RS2Z33 | arginine/serine-rich zinc knuckle-containing pr	0	0	0	0	3.55259	3.02411	4.95544	5.05727	0	2.14774	2.21285	0
AT2G37500.2 | Symbols: | arginine biosynthesis protein ArgJ family | chr2:15739904-15742430 REVERSE LENGTH=409;AT2G37500.1 | Symbols: | arginine biosynthesis protein ArgJ family | chr2:15739904-15742689 REVERSE LENGTH=468	0	0	0	0	0	0	0	0	0	0	0	2.55756
AT2G37540.1 | Symbols: | NAD(P)-binding Rossmann-fold superfamily protein | chr2:15751695-15753820 REVERSE LENGTH=321	0	0	0	0	3.13154	2.86308	0	0	0	0	0	0
AT2G37690.1 | Symbols: | phosphoribosylaminoimidazole carboxylase, putative / AIR carboxylase, putative | chr2:15806111-15810240 FORWARD LENGTH=642	0	0	0	0	0	0	0	0	0	2.41286	2.09492	2.81835
AT2G38430.1 | Symbols: | unknown protein;BEST Arabidopsis thaliana protein match is: unknown protein (TAIR:AT3G54310.1);Has 35333 Blast hits to 34131 proteins in 2444 species: Archae - 798;Bacteria - 22429;Metazoa - 974;Fungi - 991;Plants - 531;Vir	2.90964	0	0	0	0	0	0	0	0	0	0	0
AT2G38470.1 | Symbols: WRKY33, ATWRKY33 | WRKY DNA-binding protein 33 | chr2:16108476-16110539 FORWARD LENGTH=519	3.61253	0	0	0	0	0	0	0	0	0	0	0
AT2G38550.1 | Symbols: | Transmembrane proteins 14C | chr2:16132178-16134229 FORWARD LENGTH=335	0	0	0	0	0	0	0	0	0	0	0	2.1923
AT2G38610.2 | Symbols: | RNA-binding KH domain-containing protein | chr2:16147552-16149638 REVERSE LENGTH=286;AT2G38610.1 | Symbols: | RNA-binding KH domain-containing protein | chr2:16147552-16149638 REVERSE LENGTH=286	0	0	0	0	0	0	0	4.31001	0	0	0	2.59907
AT2G38710.2 | Symbols: | AMMECR1 family | chr2:16184517-16186764 REVERSE LENGTH=214;AT2G38710.1 | Symbols: | AMMECR1 family | chr2:16184517-16186764 REVERSE LENGTH=214	0	0	0	0	0	0	2.44553	0	0	0	0	0
AT2G38730.1 | Symbols: | Cyclophilin-like peptidyl-prolyl cis-trans isomerase family protein | chr2:16192579-16194038 REVERSE LENGTH=199	0	0	0	0	0	0	0	0	0	2.36741	0	0
AT2G38760.1 | Symbols: ANNAT3, ANN3 | annexin 3 | chr2:16201086-16202490 FORWARD LENGTH=321	0	0	5.76367	4.00068	0	0	0	0	0	0	0	0
AT2G39260.1 | Symbols: | binding;RNA binding | chr2:16392288-16399588 REVERSE LENGTH=1181	0	0	0	0	0	0	0	0	0	2.02104	0	0
AT2G39750.1 | Symbols: | S-adenosyl-L-methionine-dependent methyltransferases superfamily protein | chr2:16578986-16582281 REVERSE LENGTH=694	0	0	0	0	0	0	0	0	2.96976	3.34261	0	0
AT2G39770.2 | Symbols: CYT1 | Glucose-1-phosphate adenylyltransferase family protein | chr2:16589401-16590741 FORWARD LENGTH=361;AT2G39770.1 | Symbols: CYT1, VTC1, SOZ1, EMB101, GMP1 | Glucose-1-phosphate adenylyltransferase family protein | chr2:16589401-	0	0	0	0	0	0	2.41131	4.58366	0	0	0	2.10367
AT2G39900.1 | Symbols: | GATA type zinc finger transcription factor family protein | chr2:16659136-16660267 FORWARD LENGTH=200	0	0	0	0	0	3.97007	0	0	0	0	0	0
AT2G39940.1 | Symbols: COI1 | RNI-like superfamily protein | chr2:16672848-16675486 REVERSE LENGTH=592	0	0	0	0	4.0835	3.04569	0	0	2.2088	2.04226	2.50316	2.12225
AT2G39970.1 | Symbols: | Mitochondrial substrate carrier family protein | chr2:16684026-16686392 REVERSE LENGTH=331	0	0	0	0	0	0	0	0	0	0	0	3.14229
AT2G40100.1 | Symbols: LHCB4.3 | light harvesting complex photosystem II | chr2:16745884-16747190 FORWARD LENGTH=276;AT2G40100.2 | Symbols: LHCB4.3 | light harvesting complex photosystem II | chr2:16745884-16746545 FORWARD LENGTH=185	0	0	0	0	0	0	0	0	0	0	0	2.3897
AT2G40300.1 | Symbols: ATFER4, FER4 | ferritin 4 | chr2:16831501-16833214 REVERSE LENGTH=259	0	0	0	0	0	0	0	0	3.58907	3.60182	4.2332	4.52144
AT2G40360.1 | Symbols: | Transducin/WD40 repeat-like superfamily protein | chr2:16853123-16856635 REVERSE LENGTH=753	0	0	0	2.66842	0	0	0	0	0	0	0	0
AT2G40430.3 | Symbols: | FUNCTIONS IN: molecular_function unknown;INVOLVED IN: biological_process unknown;LOCATED IN: cellular_component unknown;EXPRESSED IN: 22 plant structures;EXPRESSED DURING: 13 growth stages;CONTAINS InterPro DOMAIN/s: Tumour s	0	0	0	0	0	0	3.06959	0	0	0	0	0
AT2G40490.1 | Symbols: HEME2 | Uroporphyrinogen decarboxylase | chr2:16912961-16914988 FORWARD LENGTH=394	0	0	0	0	0	0	0	0	0	0	0	2.55943
AT2G40600.1 | Symbols: | appr-1-p processing enzyme family protein | chr2:16947012-16948537 REVERSE LENGTH=257	0	0	0	0	0	0	0	0	0	0	3.14152	0
AT2G40930.1 | Symbols: UBP5, ATUBP5, PDE323 | ubiquitin-specific protease 5 | chr2:17076714-17082192 REVERSE LENGTH=924	0	0	0	0	0	0	2.2355	0	0	0	0	0
AT2G41500.1 | Symbols: LIS, EMB2776 | WD-40 repeat family protein / small nuclear ribonucleoprotein Prp4p-related | chr2:17304319-17306855 REVERSE LENGTH=554	0	0	0	0	0	0	2.46121	0	0	0	0	0
AT2G41900.1 | Symbols: | CCCH-type zinc finger protein with ARM repeat domain | chr2:17491352-17493502 FORWARD LENGTH=716	0	0	0	0	0	0	0	3.45273	0	0	0	0
AT2G42010.1 | Symbols: PLDBETA1, PLDBETA | phospholipase D beta 1 | chr2:17533018-17537990 REVERSE LENGTH=1083	0	0	0	4.09362	0	0	0	0	0	0	0	0
AT2G42130.3 | Symbols: | Plastid-lipid associated protein PAP / fibrillin family protein | chr2:17566389-17567916 FORWARD LENGTH=271;AT2G42130.5 | Symbols: | Plastid-lipid associated protein PAP / fibrillin family protein | chr2:17566862-17567916 FORWARD	0	0	0	0	0	0	0	0	0	0	0	2.55306
AT2G42500.2 | Symbols: PP2A-3 | protein phosphatase 2A-3 | chr2:17698099-17701226 REVERSE LENGTH=266;AT3G58500.1 | Symbols: PP2A-4 | protein phosphatase 2A-4 | chr3:21635503-21638911 REVERSE LENGTH=313;AT2G42500.1 | Symbols: PP2A-3 | protein phosphatase 2A	0	0	0	0	0	0	0	0	0	3.20315	2.95039	0
AT2G42530.1 | Symbols: COR15B | cold regulated 15b | chr2:17709191-17709873 REVERSE LENGTH=141	0	0	0	0	0	0	0	0	0	2.12116	0	0
AT2G42540.1 | Symbols: COR15A, COR15 | cold-regulated 15a | chr2:17711241-17711930 REVERSE LENGTH=127;AT2G42540.2 | Symbols: COR15A, COR15 | cold-regulated 15a | chr2:17711241-17711966 REVERSE LENGTH=139;AT2G42540.3 | Symbols: COR15A | cold-regulated 15a |	0	0	0	0	0	0	0	0	0	0	0	2.09852
AT2G42910.1 | Symbols: | Phosphoribosyltransferase family protein | chr2:17856396-17858394 FORWARD LENGTH=337	0	0	0	0	0	0	0	0	0	0	0	2.79115
AT2G43090.1 | Symbols: | Aconitase/3-isopropylmalate dehydratase protein | chr2:17918957-17919712 FORWARD LENGTH=251;AT2G43090.2 | Symbols: | Aconitase/3-isopropylmalate dehydratase protein | chr2:17918957-17919712 FORWARD LENGTH=222	0	0	0	0	0	0	0	0	0	0	0	2.95447
AT2G43610.1 | Symbols: | Chitinase family protein | chr2:18088058-18089184 REVERSE LENGTH=281	0	0	0	0	0	0	0	3.96211	0	0	0	0
AT2G43630.1 | Symbols: | FUNCTIONS IN: molecular_function unknown;INVOLVED IN: biological_process unknown;LOCATED IN: chloroplast thylakoid membrane, chloroplast, nucleus, chloroplast envelope;EXPRESSED IN: 22 plant structures;EXPRESSED DURING: 13 gro	0	0	0	3.62967	2.90147	0	0	0	0	0	0	0
AT2G43630.1 | Symbols: | FUNCTIONS IN: molecular_function unknown;INVOLVED IN: biological_process unknown;LOCATED IN: chloroplast thylakoid membrane, chloroplast, nucleus, chloroplast envelope;EXPRESSED IN: 22 plant structures;EXPRESSED DURING: 13 gro	0	0	4.53998	0	0	0	0	0	0	0	0	0
AT2G43770.1 | Symbols: | Transducin/WD40 repeat-like superfamily protein | chr2:18134272-18135303 REVERSE LENGTH=343	0	0	0	0	0	0	2.10352	0	0	0	0	0
AT2G43795.1 | Symbols: | unknown protein;BEST Arabidopsis thaliana protein match is: unknown protein (TAIR:AT3G59800.1);Has 12382 Blast hits to 6798 proteins in 480 species: Archae - 2;Bacteria - 451;Metazoa - 6443;Fungi - 981;Plants - 703;Viruses	0	0	0	0	0	0	0	2.37378	0	0	0	0
AT2G43820.1 | Symbols: GT, UGT74F2, ATSAGT1, SGT1, SAGT1 | UDP-glucosyltransferase 74F2 | chr2:18152279-18153715 FORWARD LENGTH=449	0	0	0	0	0	0	0	0	0	2.933	0	0
AT2G43910.1 | Symbols: ATHOL1, HOL1 | HARMLESS TO OZONE LAYER 1 | chr2:18184658-18186951 REVERSE LENGTH=227;AT2G43910.2 | Symbols: ATHOL1, HOL1 | HARMLESS TO OZONE LAYER 1 | chr2:18184596-18186951 REVERSE LENGTH=246;AT2G43910.3 | Symbols: ATHOL1, HOL1 | HA	0	0	0	0	0	0	0	0	0	0	0	4.17277
AT2G43910.1 | Symbols: ATHOL1, HOL1 | HARMLESS TO OZONE LAYER 1 | chr2:18184658-18186951 REVERSE LENGTH=227;AT2G43910.2 | Symbols: ATHOL1, HOL1 | HARMLESS TO OZONE LAYER 1 | chr2:18184596-18186951 REVERSE LENGTH=246;AT2G43910.3 | Symbols: ATHOL1, HOL1 | HA	0	0	0	0	0	0	2.7682	2.72887	0	0	0	0
AT2G43940.1 | Symbols: ATHOL3, HOL3 | S-adenosyl-L-methionine-dependent methyltransferases superfamily protein | chr2:18196091-18197664 REVERSE LENGTH=226	0	0	0	0	0	0	0	0	0	0	0	2.5784
AT2G43950.1 | Symbols: OEP37, ATOEP37 | chloroplast outer envelope protein 37 | chr2:18200553-18202644 REVERSE LENGTH=343;AT2G43950.2 | Symbols: OEP37 | chloroplast outer envelope protein 37 | chr2:18200830-18202644 REVERSE LENGTH=333;AT2G43950.3 | Symbols	0	0	0	0	7.1339	7.70339	8.73093	9.57092	2.82001	3.15415	0	2.18764
AT2G44040.1 | Symbols: | Dihydrodipicolinate reductase, bacterial/plant | chr2:18221985-18223998 REVERSE LENGTH=347	0	0	0	0	0	0	0	0	0	0	0	2.66769
AT2G44050.1 | Symbols: COS1 | 6,7-dimethyl-8-ribityllumazine synthase / DMRL synthase / lumazine synthase / riboflavin synthase | chr2:18224304-18225917 FORWARD LENGTH=227	0	0	0	0	0	0	0	0	0	0	0	2.04115
AT2G44160.1 | Symbols: MTHFR2 | methylenetetrahydrofolate reductase 2 | chr2:18262301-18265185 FORWARD LENGTH=594	0	0	0	0	0	0	0	0	0	0	0	3.37321
AT2G44200.1 | Symbols: | CBF1-interacting co-repressor CIR, N-terminal;Pre-mRNA splicing factor | chr2:18276302-18278240 FORWARD LENGTH=493	0	0	0	0	2.43339	2.55364	2.78619	2.39382	0	0	0	0
AT2G44230.1 | Symbols: | Plant protein of unknown function (DUF946) | chr2:18286537-18288247 FORWARD LENGTH=542	0	0	0	0	0	0	0	0	0	0	3.27542	2.74594
AT2G44610.1 | Symbols: RAB6, ATRABH1B, ATRAB6A, RAB6A | Ras-related small GTP-binding family protein | chr2:18411778-18413883 REVERSE LENGTH=208	0	0	0	0	0	0	0	2.26421	0	0	0	0
AT2G44680.2 | Symbols: CKB4 | casein kinase II beta subunit 4 | chr2:18426898-18428166 REVERSE LENGTH=282;AT2G44680.1 | Symbols: CKB4 | casein kinase II beta subunit 4 | chr2:18426898-18428166 REVERSE LENGTH=283	0	0	0	0	0	0	0	0	2.47455	0	2.33932	0
AT2G44710.1 | Symbols: | RNA-binding (RRM/RBD/RNP motifs) family protein | chr2:18432902-18436629 FORWARD LENGTH=809	0	0	0	0	0	2.33618	0	0	0	0	0	0
AT2G45180.1 | Symbols: | Bifunctional inhibitor/lipid-transfer protein/seed storage 2S albumin superfamily protein | chr2:18626377-18626781 FORWARD LENGTH=134	0	0	0	0	0	0	0	0	0	3.02289	0	0
AT2G45470.1 | Symbols: FLA8, AGP8 | FASCICLIN-like arabinogalactan protein 8 | chr2:18742797-18744059 REVERSE LENGTH=420;AT3G60900.1 | Symbols: FLA10 | FASCICLIN-like arabinogalactan-protein 10 | chr3:22499573-22500841 REVERSE LENGTH=422	0	0	0	0	0	0	2.38287	0	0	0	0	0
AT2G45640.1 | Symbols: SAP18, ATSAP18 | SIN3 associated polypeptide P18 | chr2:18799881-18801323 REVERSE LENGTH=152;AT2G45640.2 | Symbols: SAP18 | SIN3 associated polypeptide P18 | chr2:18799881-18801323 REVERSE LENGTH=149	0	0	0	0	2.29099	0	3.05937	2.45829	0	0	0	0
AT2G45790.1 | Symbols: ATPMM, PMM | phosphomannomutase | chr2:18855876-18857753 FORWARD LENGTH=246	0	0	0	0	0	0	0	0	0	0	0	2.26346
AT2G45810.1 | Symbols: | DEA(D/H)-box RNA helicase family protein | chr2:18859836-18862318 FORWARD LENGTH=528	0	0	0	0	0	0	3.59858	4.96729	0	0	0	0
AT2G45960.2 | Symbols: PIP1B, TMP-A, ATHH2, PIP1;2 | plasma membrane intrinsic protein 1B | chr2:18910450-18911579 FORWARD LENGTH=274;AT2G45960.1 | Symbols: PIP1B, TMP-A, ATHH2, PIP1;2 | plasma membrane intrinsic protein 1B | chr2:18910450-18911703 FORWARD	0	0	0	0	0	0	0	2.01541	0	0	0	0
AT2G46090.1 | Symbols: | Diacylglycerol kinase family protein | chr2:18950919-18953079 FORWARD LENGTH=364	0	0	0	0	0	0	0	0	0	0	0	2.09709
AT2G46150.1 | Symbols: | Late embryogenesis abundant (LEA) hydroxyproline-rich glycoprotein family | chr2:18961424-18962089 FORWARD LENGTH=221	0	0	0	0	3.90468	0	0	0	0	0	0	0
AT2G46170.1 | Symbols: | Reticulon family protein | chr2:18965410-18966940 FORWARD LENGTH=255;AT2G46170.2 | Symbols: | Reticulon family protein | chr2:18965410-18966486 FORWARD LENGTH=187	0	0	0	5.12588	0	0	0	0	0	0	0	0
AT2G46540.1 | Symbols: | unknown protein;FUNCTIONS IN: molecular_function unknown;INVOLVED IN: biological_process unknown;LOCATED IN: mitochondrion, membrane;EXPRESSED IN: 25 plant structures;EXPRESSED DURING: 16 growth stages;Has 42 Blast hits to 4	0	0	0	0	0	0	0	0	0	2.3524	0	0
AT2G46630.1 | Symbols: | unknown protein;LOCATED IN: chloroplast;EXPRESSED IN: 22 plant structures;EXPRESSED DURING: 13 growth stages;Has 110095 Blast hits to 59224 proteins in 2216 species: Archae - 177;Bacteria - 15429;Metazoa - 38345;Fungi - 188	0	0	0	0	4.09279	3.24472	3.76615	3.17474	0	0	0	0
AT2G46780.1 | Symbols: | RNA-binding (RRM/RBD/RNP motifs) family protein | chr2:19229516-19231043 FORWARD LENGTH=336	0	0	0	0	0	2.93058	0	0	0	0	0	0
AT2G46890.1 | Symbols: | Protein of unknown function (DUF1295) | chr2:19266879-19268134 REVERSE LENGTH=322	0	0	0	0	2.10604	0	0	0	0	0	0	0
AT2G46910.1 | Symbols: | Plastid-lipid associated protein PAP / fibrillin family protein | chr2:19272427-19273856 FORWARD LENGTH=284	0	0	0	0	0	0	0	0	0	0	3.553	3.20998
AT2G47380.1 | Symbols: | Cytochrome c oxidase subunit Vc family protein | chr2:19441694-19441888 FORWARD LENGTH=64	0	0	0	0	2.45545	0	0	0	0	0	0	0
AT2G47400.1 | Symbols: CP12-1, CP12 | CP12 domain-containing protein 1 | chr2:19446889-19447263 FORWARD LENGTH=124	0	0	0	0	0	0	0	0	0	0	5.08907	0
AT2G47960.1 | Symbols: | unknown protein;CONTAINS InterPro DOMAIN/s: Protein of unknown function DUF974 (InterPro:IPR010378);Has 285 Blast hits to 284 proteins in 126 species: Archae - 0;Bacteria - 0;Metazoa - 150;Fungi - 68;Plants - 32;Viruses - 0	0	0	0	3.56462	5.77943	5.12867	5.94011	7.43609	2.51197	3.24778	0	0
AT2G47990.1 | Symbols: SWA1, EDA13, EDA19 | transducin family protein / WD-40 repeat family protein | chr2:19637010-19638602 REVERSE LENGTH=530	0	0	0	4.23779	0	0	0	0	0	0	0	0
AT3G01160.1 | Symbols: | FUNCTIONS IN: molecular_function unknown;INVOLVED IN: biological_process unknown;LOCATED IN: cytosol, nucleus;EXPRESSED IN: 22 plant structures;EXPRESSED DURING: 13 growth stages;CONTAINS InterPro DOMAIN/s: NUC153 (InterPro:I	0	0	0	0	0	0	0	0	2.4366	3.48693	2.02888	2.44467
AT3G01290.1 | Symbols: | SPFH/Band 7/PHB domain-containing membrane-associated protein family | chr3:88252-89356 REVERSE LENGTH=285	0	0	0	0	0	0	2.92621	0	0	0	0	0
AT3G01435.1 | Symbols: | Expressed protein | chr3:166853-167984 REVERSE LENGTH=115	0	0	0	0	0	0	2.68418	0	0	0	0	2.26824
AT3G01480.1 | Symbols: CYP38, ATCYP38 | cyclophilin 38 | chr3:188569-190674 FORWARD LENGTH=437;AT3G01480.2 | Symbols: CYP38, ATCYP38 | cyclophilin 38 | chr3:188569-190252 FORWARD LENGTH=355	0	0	0	0	0	0	0	0	0	0	0	2.95059
AT3G01540.1 | Symbols: DRH1, ATDRH1 | DEAD box RNA helicase 1 | chr3:213077-216142 REVERSE LENGTH=618;AT3G01540.4 | Symbols: DRH1, ATDRH1 | DEAD box RNA helicase 1 | chr3:213077-216142 REVERSE LENGTH=619;AT3G01540.3 | Symbols: DRH1, ATDRH1 | DEAD box RNA h	0	0	0	0	0	0	0	2.17845	0	0	0	0
AT3G01610.1 | Symbols: CDC48C, emb1354 | cell division cycle 48C | chr3:231787-235057 FORWARD LENGTH=820	0	0	0	0	4.35653	3.75711	6.1894	4.1695	0	0	3.26655	0
AT3G02540.3 | Symbols: RAD23C | Rad23 UV excision repair protein family | chr3:533095-536151 REVERSE LENGTH=418;AT3G02540.1 | Symbols: RAD23-3, RAD23C | Rad23 UV excision repair protein family | chr3:533095-536151 REVERSE LENGTH=419	0	0	0	0	0	0	0	0	0	0	2.5989	2.51638
AT3G02630.1 | Symbols: | Plant stearoyl-acyl-carrier-protein desaturase family protein | chr3:562164-564524 FORWARD LENGTH=396	0	0	0	0	0	0	0	0	0	0	0	2.06087
AT3G02770.1 | Symbols: | Ribonuclease E inhibitor RraA/Dimethylmenaquinone methyltransferase | chr3:601017-601884 REVERSE LENGTH=166	0	0	0	0	0	0	0	0	0	3.09136	0	0
AT3G03140.1 | Symbols: | Tudor/PWWP/MBT superfamily protein | chr3:724348-727093 FORWARD LENGTH=769	0	0	0	0	0	0	3.84625	4.72195	0	0	0	0
AT3G03305.1 | Symbols: | Calcineurin-like metallo-phosphoesterase superfamily protein | chr3:775504-778271 REVERSE LENGTH=743	0	0	0	0	2.63002	0	3.31381	2.97167	0	0	0	0
AT3G03340.1 | Symbols: UNE6 | LUC7 related protein | chr3:786439-789762 FORWARD LENGTH=402	0	0	0	0	0	0	0	0	0	0	0	2.25205
AT3G03560.1 | Symbols: | unknown protein;LOCATED IN: plasma membrane;EXPRESSED IN: 22 plant structures;EXPRESSED DURING: 13 growth stages;BEST Arabidopsis thaliana protein match is: unknown protein (TAIR:AT5G23490.1);Has 157 Blast hits to 146 protein	0	0	0	0	0	0	2.41279	2.07478	0	0	0	0
AT3G03570.1 | Symbols: | Protein of unknown function (DUF3550/UPF0682) | chr3:857013-860105 FORWARD LENGTH=607	0	0	8.24537	4.64294	4.85183	0	4.12871	0	5.84725	5.00989	3.62917	3.47652
AT3G03790.1 | Symbols: | ankyrin repeat family protein / regulator of chromosome condensation (RCC1) family protein | chr3:963195-967857 FORWARD LENGTH=1078;AT3G03790.2 | Symbols: | ankyrin repeat family protein / regulator of chromosome condensation (RC	6.5033	6.15749	7.01912	6.80665	4.51043	4.06114	0	0	4.26565	4.48125	3.74976	3.80999
AT3G03920.1 | Symbols: | H/ACA ribonucleoprotein complex, subunit Gar1/Naf1 protein | chr3:1009123-1010379 REVERSE LENGTH=202	0	0	0	0	5.46243	4.79175	4.48194	3.70337	0	0	0	0
AT3G04740.1 | Symbols: SWP, MED14, ATMED14 | RNA polymerase II transcription mediators | chr3:1294037-1300555 FORWARD LENGTH=1703	0	0	0	0	4.74156	3.10614	3.77931	3.83032	0	0	0	0
AT3G04790.1 | Symbols: | Ribose 5-phosphate isomerase, type A protein | chr3:1313365-1314195 FORWARD LENGTH=276	0	0	0	0	0	0	0	0	0	0	2.20643	2.94041
AT3G05020.1 | Symbols: ACP1, ACP | acyl carrier protein 1 | chr3:1391863-1392878 REVERSE LENGTH=137	0	0	0	0	0	0	0	0	0	0	0	5.28725
AT3G05350.1 | Symbols: | Metallopeptidase M24 family protein | chr3:1527103-1533843 REVERSE LENGTH=710	0	0	0	0	0	0	0	0	0	3.32264	0	2.22073
AT3G05900.1 | Symbols: | neurofilament protein-related | chr3:1761408-1763854 REVERSE LENGTH=673	0	0	0	0	0	0	0	3.5375	0	0	0	0
AT3G05910.1 | Symbols: | Pectinacetylesterase family protein | chr3:1764509-1767240 REVERSE LENGTH=415;AT3G05910.2 | Symbols: | Pectinacetylesterase family protein | chr3:1764389-1767240 REVERSE LENGTH=311	0	0	0	0	0	0	0	0	0	0	0	2.20783
AT3G06050.1 | Symbols: PRXIIF, ATPRXIIF | peroxiredoxin IIF | chr3:1826311-1827809 REVERSE LENGTH=201	0	0	0	0	0	0	0	2.69562	0	0	0	0
AT3G06350.1 | Symbols: EMB3004, MEE32 | dehydroquinate dehydratase, putative / shikimate dehydrogenase, putative | chr3:1924536-1927701 REVERSE LENGTH=603	0	0	0	0	0	0	0	0	0	0	0	2.14807
AT3G06410.1 | Symbols: | Zinc finger C-x8-C-x5-C-x3-H type family protein | chr3:1947471-1949528 REVERSE LENGTH=462	0	0	0	0	0	0	2.63617	3.54235	0	0	0	0
AT3G06480.1 | Symbols: | DEAD box RNA helicase family protein | chr3:1985697-1989666 REVERSE LENGTH=1088	0	0	0	0	0	0	0	3.24195	0	3.42528	0	0
AT3G07020.2 | Symbols: | UDP-Glycosyltransferase superfamily protein | chr3:2218120-2221590 REVERSE LENGTH=637;AT3G07020.1 | Symbols: | UDP-Glycosyltransferase superfamily protein | chr3:2217841-2221590 REVERSE LENGTH=637	0	0	0	0	3.55923	2.88027	3.35513	3.66874	0	0	0	0
AT3G07030.1 | Symbols: | Alba DNA/RNA-binding protein | chr3:2223001-2225254 REVERSE LENGTH=405	0	0	0	0	0	0	2.69494	0	0	0	0	0
AT3G07220.1 | Symbols: | SMAD/FHA domain-containing protein | chr3:2297968-2299407 FORWARD LENGTH=320	0	0	0	0	5.589	0	0	0	0	0	0	0
AT3G07320.1 | Symbols: | O-Glycosyl hydrolases family 17 protein | chr3:2332324-2333925 REVERSE LENGTH=460	0	0	6.642	4.02362	0	0	0	0	0	0	0	0
AT3G07810.1 | Symbols: | RNA-binding (RRM/RBD/RNP motifs) family protein | chr3:2492875-2495052 FORWARD LENGTH=494;AT3G07810.2 | Symbols: | RNA-binding (RRM/RBD/RNP motifs) family protein | chr3:2492875-2495102 FORWARD LENGTH=495	0	0	0	0	0	0	0	3.1461	0	0	0	0
AT3G07880.1 | Symbols: SCN1 | Immunoglobulin E-set superfamily protein | chr3:2514175-2515544 FORWARD LENGTH=240	0	0	0	0	0	0	0	0	0	0	0	2.27133
AT3G09100.2 | Symbols: | mRNA capping enzyme family protein | chr3:2788435-2792913 REVERSE LENGTH=672	0	0	0	0	0	0	0	2.91216	0	0	0	0
AT3G09180.1 | Symbols: | CONTAINS InterPro DOMAIN/s: Mediator complex subunit Med27 (InterPro:IPR021627);Has 112 Blast hits to 112 proteins in 38 species: Archae - 0;Bacteria - 0;Metazoa - 79;Fungi - 0;Plants - 23;Viruses - 0;Other Eukaryotes - 10	0	0	0	0	2.21958	0	0	0	0	0	0	0
AT3G09810.1 | Symbols: IDH-VI | isocitrate dehydrogenase VI | chr3:3008753-3011070 FORWARD LENGTH=374	0	0	0	0	0	0	0	2.88794	2.75141	0	0	2.87221
AT3G09820.1 | Symbols: ADK1, ATADK1 | adenosine kinase 1 | chr3:3012122-3014624 FORWARD LENGTH=344;AT3G09820.2 | Symbols: ADK1 | adenosine kinase 1 | chr3:3012645-3014624 FORWARD LENGTH=302	0	0	0	0	0	0	0	0	0	2.01161	0	3.28558
AT3G09850.1 | Symbols: | D111/G-patch domain-containing protein | chr3:3023397-3025742 REVERSE LENGTH=781	0	0	0	0	0	0	3.15462	0	0	0	0	0
AT3G09920.3 | Symbols: PIP5K9 | phosphatidyl inositol monophosphate 5 kinase | chr3:3040426-3043676 REVERSE LENGTH=815;AT3G09920.2 | Symbols: PIP5K9 | phosphatidyl inositol monophosphate 5 kinase | chr3:3040426-3043676 REVERSE LENGTH=815;AT3G09920.1 | Symb	0	0	0	6.81365	0	0	0	0	0	0	0	0
AT3G10010.1 | Symbols: DML2 | demeter-like 2 | chr3:3081999-3088195 REVERSE LENGTH=1332	0	0	0	0	0	0	0	0	2.10925	0	0	0
AT3G10260.2 | Symbols: | Reticulon family protein | chr3:3171413-3172508 REVERSE LENGTH=247;AT3G10260.1 | Symbols: | Reticulon family protein | chr3:3171413-3172508 REVERSE LENGTH=247;AT3G10260.3 | Symbols: | Reticulon family protein | chr3:3171413-3172	0	0	0	0	0	0	0	2.97015	0	0	0	2.50743
AT3G10410.1 | Symbols: SCPL49, CPY | SERINE CARBOXYPEPTIDASE-LIKE 49 | chr3:3235518-3238063 REVERSE LENGTH=516	0	0	0	0	0	0	0	0	0	3.03898	0	0
AT3G10520.1 | Symbols: AHB2, GLB2, ARATH GLB2, NSHB2, ATGLB2, HB2 | haemoglobin 2 | chr3:3276516-3277765 REVERSE LENGTH=158	0	0	0	0	0	0	0	0	0	0	0	2.47803
AT3G10550.1 | Symbols: MTM1, AtMTM1 | Myotubularin-like phosphatases II superfamily | chr3:3293210-3298452 REVERSE LENGTH=840	0	0	0	0	0	0	2.76151	0	0	0	0	0
AT3G10650.1 | Symbols: | BEST Arabidopsis thaliana protein match is: nucleoporin-related (TAIR:AT5G20200.1);Has 61042 Blast hits to 31782 proteins in 2093 species: Archae - 202;Bacteria - 16480;Metazoa - 16017;Fungi - 12552;Plants - 1653;Viruses - 6	0	0	0	0	0	0	0	0	0	0	2.11359	2.36906
AT3G10730.1 | Symbols: SUN2, ATSUN2 | SAD1/UNC-84 domain protein 2 | chr3:3358556-3360522 REVERSE LENGTH=455	0	0	0	0	0	0	2.35696	2.22161	0	0	0	0
AT3G11500.1 | Symbols: | Small nuclear ribonucleoprotein family protein | chr3:3621626-3622474 REVERSE LENGTH=79	0	0	0	0	0	3.0641	0	0	0	0	0	0
AT3G11630.1 | Symbols: | Thioredoxin superfamily protein | chr3:3672189-3673937 FORWARD LENGTH=266	0	0	0	0	0	0	0	0	0	0	2.90093	4.13081
AT3G11720.2 | Symbols: | Polyketide cyclase/dehydrase and lipid transport superfamily protein | chr3:3705991-3708310 REVERSE LENGTH=542;AT3G11720.1 | Symbols: | Polyketide cyclase/dehydrase and lipid transport superfamily protein | chr3:3705991-3708310 R	0	0	0	0	2.6123	3.01304	0	0	0	0	3.11467	3.1937
AT3G11780.1 | Symbols: | MD-2-related lipid recognition domain-containing protein / ML domain-containing protein | chr3:3724326-3725476 REVERSE LENGTH=153;AT3G11780.2 | Symbols: | MD-2-related lipid recognition domain-containing protein / ML domain-conta	0	0	0	0	0	0	0	0	0	0	0	3.15871
AT3G11800.1 | Symbols: | unknown protein;FUNCTIONS IN: molecular_function unknown;INVOLVED IN: biological_process unknown;LOCATED IN: endomembrane system;EXPRESSED IN: 24 plant structures;EXPRESSED DURING: 15 growth stages;BEST Arabidopsis thaliana	0	0	0	0	0	0	2.71469	0	0	0	0	0
AT3G11940.2 | Symbols: ATRPS5A, AML1, RPS5A | ribosomal protein 5A | chr3:3778175-3779354 REVERSE LENGTH=207;AT3G11940.1 | Symbols: ATRPS5A, AML1, RPS5A | ribosomal protein 5A | chr3:3778175-3779354 REVERSE LENGTH=207	0	0	0	0	0	0	0	0	0	0	0	5.59822
AT3G11964.1 | Symbols: | RNA binding;RNA binding | chr3:3793957-3806626 REVERSE LENGTH=1896	0	0	0	0	0	0	2.37414	0	0	0	0	0
AT3G12130.1 | Symbols: | KH domain-containing protein / zinc finger (CCCH type) family protein | chr3:3864486-3866406 REVERSE LENGTH=248	0	0	0	0	0	0	0	0	0	0	0	2.78052
AT3G12140.2 | Symbols: | Emsy N Terminus (ENT)/ plant Tudor-like domains-containing protein | chr3:3868947-3870964 REVERSE LENGTH=327;AT3G12140.1 | Symbols: | Emsy N Terminus (ENT)/ plant Tudor-like domains-containing protein | chr3:3868947-3870964 REVER	0	0	0	0	0	3.66298	4.90773	4.47866	0	0	0	0
AT3G12260.1 | Symbols: | LYR family of Fe/S cluster biogenesis protein | chr3:3909252-3910337 REVERSE LENGTH=133	0	0	0	0	0	0	0	0	0	0	0	2.41445
AT3G12290.1 | Symbols: | Amino acid dehydrogenase family protein | chr3:3919591-3921326 FORWARD LENGTH=299	0	0	0	0	0	0	0	0	0	0	0	2.78378
AT3G12360.1 | Symbols: ITN1 | Ankyrin repeat family protein | chr3:3934146-3936495 FORWARD LENGTH=590	0	0	0	0	0	0	0	0	2.1164	0	0	0
AT3G12360.1 | Symbols: ITN1 | Ankyrin repeat family protein | chr3:3934146-3936495 FORWARD LENGTH=590	0	0	0	0	2.79227	0	3.83657	3.25805	0	0	0	0
AT3G12360.1 | Symbols: ITN1 | Ankyrin repeat family protein | chr3:3934146-3936495 FORWARD LENGTH=590	0	0	0	5.03722	0	0	0	0	0	0	0	0
AT3G12680.1 | Symbols: HUA1 | floral homeotic protein (HUA1) | chr3:4025276-4028999 REVERSE LENGTH=524	0	0	0	0	0	2.2922	0	0	0	0	0	0
AT3G12810.1 | Symbols: PIE1, SRCAP, chr13 | SNF2 domain-containing protein / helicase domain-containing protein | chr3:4065636-4073992 FORWARD LENGTH=2055	0	0	0	0	0	0	3.73363	2.89394	0	0	0	2.22902
AT3G13060.2 | Symbols: ECT5 | evolutionarily conserved C-terminal region 5 | chr3:4180625-4183632 FORWARD LENGTH=634;AT3G13060.1 | Symbols: ECT5 | evolutionarily conserved C-terminal region 5 | chr3:4180625-4183297 FORWARD LENGTH=551	0	0	0	0	0	0	0	2.58081	0	0	0	0
AT3G13200.1 | Symbols: EMB2769 | Cwf15 / Cwc15 cell cycle control family protein | chr3:4242239-4243976 FORWARD LENGTH=230	0	0	0	0	0	0	2.23923	0	0	0	0	0
AT3G13224.1 | Symbols: | RNA-binding (RRM/RBD/RNP motifs) family protein | chr3:4254848-4256014 FORWARD LENGTH=231;AT3G13224.2 | Symbols: | RNA-binding (RRM/RBD/RNP motifs) family protein | chr3:4254848-4256621 FORWARD LENGTH=358	0	0	0	0	0	0	0	0	0	0	0	2.33381
AT3G13330.1 | Symbols: PA200 | proteasome activating protein 200 | chr3:4319804-4330061 REVERSE LENGTH=1816	0	0	0	0	0	0	0	0	3.48295	2.87739	0	0
AT3G13490.1 | Symbols: OVA5, ATKRS-2 | Lysyl-tRNA synthetase, class II | chr3:4395984-4399302 REVERSE LENGTH=602	0	0	0	0	0	0	0	0	0	0	0	2.03643
AT3G13570.1 | Symbols: SCL30A, At-SCL30A | SC35-like splicing factor 30A | chr3:4429564-4431602 REVERSE LENGTH=262	0	0	0	0	4.99973	5.27502	5.83099	6.34492	0	2.04598	2.13732	0
AT3G14010.4 | Symbols: CID4 | CTC-interacting domain 4 | chr3:4637164-4640324 FORWARD LENGTH=549;AT3G14010.3 | Symbols: CID4 | CTC-interacting domain 4 | chr3:4637164-4640691 FORWARD LENGTH=595;AT3G14010.2 | Symbols: CID4 | CTC-interacting domain 4 | chr3:	0	0	0	0	0	0	0	2.7206	0	0	0	0
AT3G14067.1 | Symbols: | Subtilase family protein | chr3:4658421-4660754 REVERSE LENGTH=777	0	0	0	0	0	0	0	0	0	0	0	2.26211
AT3G14390.1 | Symbols: | Pyridoxal-dependent decarboxylase family protein | chr3:4806771-4808954 FORWARD LENGTH=484	0	0	0	0	0	0	0	0	0	2.56679	0	0
AT3G14790.1 | Symbols: RHM3, ATRHM3 | rhamnose biosynthesis 3 | chr3:4964791-4966875 FORWARD LENGTH=664	0	0	0	0	0	2.90529	0	2.96407	0	0	0	0
AT3G14930.2 | Symbols: HEME1 | Uroporphyrinogen decarboxylase | chr3:5020675-5022577 FORWARD LENGTH=418;AT3G14930.1 | Symbols: HEME1 | Uroporphyrinogen decarboxylase | chr3:5020675-5022577 FORWARD LENGTH=418;AT3G14930.3 | Symbols: HEME1 | Uroporphyrinogen	0	0	0	0	0	0	0	0	0	0	3.0129	2.5028
AT3G14990.1 | Symbols: | Class I glutamine amidotransferase-like superfamily protein | chr3:5047510-5049621 FORWARD LENGTH=392;AT3G14990.3 | Symbols: | Class I glutamine amidotransferase-like superfamily protein | chr3:5047683-5049621 FORWARD LENGTH=369;	0	0	0	0	0	0	0	0	0	0	0	4.02924
AT3G15090.1 | Symbols: | GroES-like zinc-binding alcohol dehydrogenase family protein | chr3:5076847-5078870 FORWARD LENGTH=366	0	0	0	0	0	0	0	0	0	0	2.17536	2.24925
AT3G15450.1 | Symbols: | Aluminium induced protein with YGL and LRDR motifs | chr3:5213050-5213998 FORWARD LENGTH=253;AT3G15450.3 | Symbols: | Aluminium induced protein with YGL and LRDR motifs | chr3:5213050-5213864 FORWARD LENGTH=186;AT3G15450.2 | Symb	0	0	0	0	0	0	0	0	0	0	0	2.26493
AT3G15460.1 | Symbols: | Ribosomal RNA processing Brix domain protein | chr3:5214279-5216188 REVERSE LENGTH=315	0	0	0	0	3.37102	3.41462	3.09038	0	0	0	0	0
AT3G15690.2 | Symbols: | Single hybrid motif superfamily protein | chr3:5317108-5319435 FORWARD LENGTH=263;AT3G15690.1 | Symbols: | Single hybrid motif superfamily protein | chr3:5317108-5319383 FORWARD LENGTH=247	0	0	0	0	0	0	0	0	3.74617	4.15553	2.58551	8.07792
AT3G15730.1 | Symbols: PLDALPHA1, PLD | phospholipase D alpha 1 | chr3:5330835-5333474 FORWARD LENGTH=810	0	0	0	0	0	3.92198	4.69387	4.86158	0	0	0	0
AT3G15890.1 | Symbols: | Protein kinase superfamily protein | chr3:5374389-5376114 FORWARD LENGTH=361	0	0	0	0	0	0	2.66615	0	0	0	0	0
AT3G16220.1 | Symbols: | Predicted eukaryotic LigT | chr3:5497713-5499068 FORWARD LENGTH=257	0	0	0	0	0	0	0	0	0	0	0	2.58625
AT3G16400.2 | Symbols: ATMLP-470 | nitrile specifier protein 1 | chr3:5566516-5568330 FORWARD LENGTH=470;AT3G16400.1 | Symbols: ATMLP-470, NSP1, ATNSP1 | nitrile specifier protein 1 | chr3:5566516-5568330 FORWARD LENGTH=470;AT3G16410.1 | Symbols: NSP4 | ni	0	0	0	0	0	0	0	0	0	0	0	2.63588
AT3G16800.3 | Symbols: | Protein phosphatase 2C family protein | chr3:5721294-5722719 FORWARD LENGTH=315;AT3G16800.2 | Symbols: | Protein phosphatase 2C family protein | chr3:5721294-5722923 FORWARD LENGTH=351;AT3G16800.1 | Symbols: | Protein phosphatas	0	3.86773	0	0	0	0	0	0	0	0	0	0
AT3G16950.1 | Symbols: LPD1, ptlpd1 | lipoamide dehydrogenase 1 | chr3:5786761-5790383 REVERSE LENGTH=570;AT3G16950.2 | Symbols: LPD1, ptlpd1 | lipoamide dehydrogenase 1 | chr3:5786508-5790383 REVERSE LENGTH=623	0	0	0	0	0	0	0	0	0	0	0	3.80475
AT3G17170.1 | Symbols: RFC3 | Translation elongation factor EF1B/ribosomal protein S6 family protein | chr3:5853186-5854853 REVERSE LENGTH=314	0	0	0	0	0	0	0	0	0	0	0	2.90241
AT3G17210.1 | Symbols: ATHS1, HS1 | heat stable protein 1 | chr3:5882318-5882896 FORWARD LENGTH=109	0	0	0	0	0	0	0	0	0	0	2.7241	3.18182
AT3G17340.1 | Symbols: | ARM repeat superfamily protein | chr3:5920613-5926846 REVERSE LENGTH=1090;AT3G17340.2 | Symbols: | ARM repeat superfamily protein | chr3:5920613-5926846 REVERSE LENGTH=1093	0	0	0	0	0	0	0	0	0	2.97432	0	0
AT3G17770.1 | Symbols: | Dihydroxyacetone kinase | chr3:6081973-6085957 REVERSE LENGTH=595	0	0	0	0	0	0	0	0	2.97023	0	3.02024	0
AT3G17850.1 | Symbols: | Protein kinase superfamily protein | chr3:6109854-6116245 REVERSE LENGTH=1296	0	0	0	0	0	0	0	0	0	2.60522	0	0
AT3G18000.1 | Symbols: NMT1, XPL1, PEAMT | S-adenosyl-L-methionine-dependent methyltransferases superfamily protein | chr3:6154578-6157331 FORWARD LENGTH=491	0	0	0	0	0	0	0	4.37546	0	2.93732	0	0
AT3G18060.1 | Symbols: | transducin family protein / WD-40 repeat family protein | chr3:6183880-6186788 FORWARD LENGTH=609	0	0	0	0	0	0	0	0	0	0	0	2.23346
AT3G18420.1 | Symbols: | Protein prenylyltransferase superfamily protein | chr3:6324771-6325721 REVERSE LENGTH=316	0	0	0	0	3.40346	0	0	0	0	0	0	0
AT3G18610.1 | Symbols: PARLL1, ATNUC-L2, NUC-L2 | nucleolin like 2 | chr3:6404270-6407822 REVERSE LENGTH=636	0	0	0	0	6.54625	7.2484	7.55487	8.04498	0	0	0	0
AT3G18680.1 | Symbols: | Amino acid kinase family protein | chr3:6427533-6429520 FORWARD LENGTH=339	0	0	5.65974	4.84036	0	0	0	0	2.34722	2.55431	2.72157	3.41148
AT3G18800.1 | Symbols: | unknown protein;FUNCTIONS IN: molecular_function unknown;INVOLVED IN: biological_process unknown;LOCATED IN: plasma membrane;EXPRESSED IN: 17 plant structures;EXPRESSED DURING: 12 growth stages;Has 58 Blast hits to 58 protei	0	0	0	2.76253	0	0	0	0	0	0	0	0
AT3G19450.1 | Symbols: CAD4, ATCAD4, CAD, CAD-C | GroES-like zinc-binding alcohol dehydrogenase family protein | chr3:6744859-6747005 FORWARD LENGTH=365	0	0	0	0	0	0	0	0	0	2.19911	0	2.34161
AT3G19670.1 | Symbols: ATPRP40B, PRP40B | pre-mRNA-processing protein 40B | chr3:6828242-6836582 REVERSE LENGTH=992	0	0	0	3.55139	3.84712	2.95694	2.58239	3.2388	0	0	0	0
AT3G19740.1 | Symbols: | P-loop containing nucleoside triphosphate hydrolases superfamily protein | chr3:6855944-6862930 REVERSE LENGTH=993	0	0	0	0	0	0	3.15933	5.13389	0	0	0	0
AT3G19760.1 | Symbols: EIF4A-III | eukaryotic initiation factor 4A-III | chr3:6863790-6866242 FORWARD LENGTH=408	0	0	0	0	0	0	2.85966	2.35113	0	0	0	0
AT3G20000.1 | Symbols: TOM40 | translocase of the outer mitochondrial membrane 40 | chr3:6967685-6970247 FORWARD LENGTH=309	0	0	0	0	0	0	0	2.08436	0	0	0	0
AT3G20330.1 | Symbols: PYRB | PYRIMIDINE B | chr3:7090354-7091904 REVERSE LENGTH=390	0	0	0	0	0	0	0	0	0	0	0	2.48525
AT3G20650.1 | Symbols: | mRNA capping enzyme family protein | chr3:7221168-7223939 REVERSE LENGTH=370;AT3G20650.2 | Symbols: | mRNA capping enzyme family protein | chr3:7221168-7223939 REVERSE LENGTH=369	0	0	0	0	4.30507	4.02449	7.19995	5.19592	0	0	0	0
AT3G20650.2 | Symbols: | mRNA capping enzyme family protein | chr3:7221168-7223939 REVERSE LENGTH=369;AT3G20650.1 | Symbols: | mRNA capping enzyme family protein | chr3:7221168-7223939 REVERSE LENGTH=370	2.96008	3.21201	0	0	0	0	0	0	0	0	0	0
AT3G20790.1 | Symbols: | NAD(P)-binding Rossmann-fold superfamily protein | chr3:7268802-7271099 FORWARD LENGTH=355	0	0	0	0	0	0	0	0	0	0	2.08699	2.34634
AT3G20810.3 | Symbols: JMJD5 | 2-oxoglutarate (2OG) and Fe(II)-dependent oxygenase superfamily protein | chr3:7275814-7278182 FORWARD LENGTH=398;AT3G20810.1 | Symbols: JMJD5 | 2-oxoglutarate (2OG) and Fe(II)-dependent oxygenase superfamily protein | chr3:7	0	0	0	0	2.85636	0	0	0	0	0	0	0
AT3G20890.1 | Symbols: | RNA-binding (RRM/RBD/RNP motifs) family protein | chr3:7319939-7321054 FORWARD LENGTH=292	0	0	0	0	0	0	0	2.37112	0	0	0	0
AT3G21055.1 | Symbols: PSBTN | photosystem II subunit T | chr3:7376761-7377072 REVERSE LENGTH=103	0	0	0	0	0	0	0	0	0	3.21012	0	0
AT3G21160.1 | Symbols: MNS2, MANIA | alpha-mannosidase 2 | chr3:7414129-7418328 REVERSE LENGTH=572	0	0	0	0	0	0	0	0	0	2.046	0	2.93937
AT3G21215.1 | Symbols: | RNA-binding (RRM/RBD/RNP motifs) family protein | chr3:7442873-7445231 REVERSE LENGTH=339	0	0	0	0	0	0	2.43647	0	0	0	0	0
AT3G21300.1 | Symbols: | RNA methyltransferase family protein | chr3:7493654-7496257 REVERSE LENGTH=554	0	0	0	0	0	0	0	0	0	0	2.93212	3.15143
AT3G21350.1 | Symbols: MED6 | RNA polymerase transcriptional regulation mediator-related | chr3:7517106-7518587 FORWARD LENGTH=257;AT3G21350.2 | Symbols: MED6 | RNA polymerase transcriptional regulation mediator-related | chr3:7517106-7518587 FORWARD LENGT	0	0	0	0	3.63843	3.80301	2.92827	3.08959	0	0	0	0
AT3G22170.2 | Symbols: FHY3 | far-red elongated hypocotyls 3 | chr3:7822359-7825414 REVERSE LENGTH=839;AT3G22170.1 | Symbols: FHY3 | far-red elongated hypocotyls 3 | chr3:7822359-7825414 REVERSE LENGTH=839	7.29033	7.90287	8.85932	11.0349	0	0	0	0	0	0	0	0
AT3G22310.1 | Symbols: PMH1, ATRH9 | putative mitochondrial RNA helicase 1 | chr3:7887382-7889806 FORWARD LENGTH=610	0	0	0	0	0	0	2.82746	2.49823	0	0	0	0
AT3G22330.1 | Symbols: PMH2, ATRH53 | putative mitochondrial RNA helicase 2 | chr3:7892641-7895145 FORWARD LENGTH=616	0	0	0	0	0	0	2.44035	2.77251	0	0	0	0
AT3G22845.1 | Symbols: | emp24/gp25L/p24 family/GOLD family protein | chr3:8087373-8088550 FORWARD LENGTH=214	0	0	0	0	0	0	0	0	0	3.56571	0	0
AT3G22850.1 | Symbols: | Aluminium induced protein with YGL and LRDR motifs | chr3:8089067-8090275 FORWARD LENGTH=248	0	0	0	0	0	0	2.66352	2.98552	0	0	0	0
AT3G23570.1 | Symbols: | alpha/beta-Hydrolases superfamily protein | chr3:8458052-8459608 REVERSE LENGTH=239	0	0	0	0	0	0	0	0	0	0	0	2.03684
AT3G23810.1 | Symbols: SAHH2, ATSAHH2 | S-adenosyl-l-homocysteine (SAH) hydrolase 2 | chr3:8588013-8589671 REVERSE LENGTH=485	0	0	0	0	0	0	0	0	0	0	0	3.73714
AT3G23830.2 | Symbols: GR-RBP4, GRP4 | glycine-rich RNA-binding protein 4 | chr3:8606762-8607677 REVERSE LENGTH=136;AT3G23830.1 | Symbols: GR-RBP4, GRP4 | glycine-rich RNA-binding protein 4 | chr3:8606762-8607677 REVERSE LENGTH=136	0	0	0	0	3.30923	2.75841	0	0	0	0	0	0
AT3G23900.3 | Symbols: | RNA recognition motif (RRM)-containing protein | chr3:8631941-8635852 REVERSE LENGTH=987;AT3G23900.1 | Symbols: | RNA recognition motif (RRM)-containing protein | chr3:8631941-8635852 REVERSE LENGTH=987;AT3G23900.2 | Symbols: |	0	2.99041	0	0	2.74389	2.14833	2.90066	3.07717	0	0	0	0
AT3G24080.2 | Symbols: | KRR1 family protein | chr3:8695191-8697107 REVERSE LENGTH=630;AT3G24080.1 | Symbols: | KRR1 family protein | chr3:8695191-8697107 REVERSE LENGTH=638	0	0	0	0	2.88673	0	3.54877	3.78505	0	0	0	0
AT3G24200.1 | Symbols: | FAD/NAD(P)-binding oxidoreductase family protein | chr3:8748095-8751575 REVERSE LENGTH=505;AT3G24200.2 | Symbols: | FAD/NAD(P)-binding oxidoreductase family protein | chr3:8748095-8751166 REVERSE LENGTH=507	0	0	0	0	0	0	0	0	0	0	2.04723	2.44
AT3G25220.1 | Symbols: FKBP15-1 | FK506-binding protein 15 kD-1 | chr3:9182691-9184463 FORWARD LENGTH=153	3.08877	0	0	0	3.8533	3.19854	0	0	0	2.74794	3.15593	4.51232
AT3G25530.2 | Symbols: GHBDH, ATGHBDH, GLYR1, GR1 | glyoxylate reductase 1 | chr3:9271949-9273514 REVERSE LENGTH=278;AT3G25530.1 | Symbols: GHBDH, ATGHBDH, GLYR1, GR1 | glyoxylate reductase 1 | chr3:9271949-9273514 REVERSE LENGTH=289	0	0	0	0	0	0	0	0	0	0	0	2.63668
AT3G25760.1 | Symbols: AOC1, ERD12 | allene oxide cyclase 1 | chr3:9403972-9405105 FORWARD LENGTH=254	0	0	0	0	0	0	0	0	0	3.54669	2.40235	3.14603
AT3G25840.1 | Symbols: | Protein kinase superfamily protein | chr3:9452993-9457446 REVERSE LENGTH=935;AT3G25840.2 | Symbols: | Protein kinase superfamily protein | chr3:9452993-9456322 REVERSE LENGTH=673	0	0	0	0	0	2.59147	0	0	0	0	0	0
AT3G26070.1 | Symbols: | Plastid-lipid associated protein PAP / fibrillin family protein | chr3:9526904-9528199 FORWARD LENGTH=242	0	0	0	0	0	0	0	0	0	0	0	3.49848
AT3G26290.1 | Symbols: CYP71B26 | cytochrome P450, family 71, subfamily B, polypeptide 26 | chr3:9632770-9634439 REVERSE LENGTH=500	0	0	0	0	0	0	0	3.12612	0	0	0	0
AT3G27190.1 | Symbols: UKL2 | uridine kinase-like 2 | chr3:10039504-10042917 REVERSE LENGTH=483	0	0	0	0	0	0	0	4.2495	0	0	0	0
AT3G27890.1 | Symbols: NQR | NADPH:quinone oxidoreductase | chr3:10350807-10351938 REVERSE LENGTH=196	0	0	0	0	0	0	0	0	0	0	0	3.02319
AT3G28930.1 | Symbols: AIG2 | AIG2-like (avirulence induced gene) family protein | chr3:10959890-10960728 REVERSE LENGTH=170	0	0	0	0	0	0	0	0	0	3.49115	0	0
AT3G28940.1 | Symbols: | AIG2-like (avirulence induced gene) family protein | chr3:10968324-10969311 REVERSE LENGTH=169	0	0	0	0	0	0	0	0	0	0	2.66551	4.15966
AT3G29075.1 | Symbols: | glycine-rich protein | chr3:11051645-11052629 REVERSE LENGTH=294	5.19551	6.4244	0	0	7.51985	7.39511	7.74886	8.82468	6.04356	5.19778	4.37611	3.14992
AT3G29310.1 | Symbols: | calmodulin-binding protein-related | chr3:11249712-11251452 FORWARD LENGTH=551	0	0	0	0	3.71386	0	3.56804	3.23147	0	0	0	0
AT3G33520.1 | Symbols: ATARP6, ARP6, SUF3, ESD1 | actin-related protein 6 | chr3:14093791-14095476 REVERSE LENGTH=421	0	0	0	0	0	0	3.87406	3.979	0	0	0	0
AT3G43520.1 | Symbols: | Transmembrane proteins 14C | chr3:15406088-15407699 FORWARD LENGTH=240	0	0	0	0	0	0	0	2.6838	0	0	0	0
AT3G43590.1 | Symbols: | zinc knuckle (CCHC-type) family protein | chr3:15509753-15512255 FORWARD LENGTH=551	0	0	0	0	2.64233	0	2.17382	0	0	0	0	0
AT3G44310.3 | Symbols: NIT1, ATNIT1, NITI | nitrilase 1 | chr3:15986901-15988841 FORWARD LENGTH=346;AT3G44310.1 | Symbols: NIT1, ATNIT1, NITI | nitrilase 1 | chr3:15986901-15988841 FORWARD LENGTH=346	0	0	0	0	0	0	0	2.74733	0	0	0	3.68421
AT3G44320.1 | Symbols: NIT3, AtNIT3 | nitrilase 3 | chr3:15993419-15995493 FORWARD LENGTH=346	0	0	0	0	0	0	0	2.75683	0	0	0	2.31255
AT3G44880.1 | Symbols: ACD1, LLS1, PAO | Pheophorbide a oxygenase family protein with Rieske [2Fe-2S] domain | chr3:16383858-16386204 FORWARD LENGTH=537	0	0	0	0	0	0	0	0	0	0	2.85935	3.31799
AT3G45090.1 | Symbols: | P-loop containing nucleoside triphosphate hydrolases superfamily protein | chr3:16490752-16494452 REVERSE LENGTH=717;AT3G45090.2 | Symbols: | P-loop containing nucleoside triphosphate hydrolases superfamily protein | chr3:1649075	0	3.04505	0	0	0	0	0	0	0	0	0	0
AT3G45300.1 | Symbols: IVD, ATIVD, IVDH | isovaleryl-CoA-dehydrogenase | chr3:16621659-16624848 REVERSE LENGTH=409	0	0	0	0	0	0	0	0	0	0	2.80727	0
AT3G45600.1 | Symbols: TET3 | tetraspanin3 | chr3:16733973-16735854 REVERSE LENGTH=285	0	0	0	0	0	0	0	3.64551	0	0	0	0
AT3G47650.1 | Symbols: | DnaJ/Hsp40 cysteine-rich domain superfamily protein | chr3:17569576-17570262 FORWARD LENGTH=136	0	0	0	0	0	0	0	0	0	0	0	2.64357
AT3G47810.3 | Symbols: MAG1 | Calcineurin-like metallo-phosphoesterase superfamily protein | chr3:17637256-17639017 REVERSE LENGTH=190;AT3G47810.2 | Symbols: MAG1 | Calcineurin-like metallo-phosphoesterase superfamily protein | chr3:17637256-17639017 REVER	0	0	0	0	0	0	2.55807	2.91668	0	0	0	0
AT3G47860.1 | Symbols: CHL | chloroplastic lipocalin | chr3:17656778-17658269 REVERSE LENGTH=353	0	0	0	0	0	0	0	0	0	0	0	3.2884
AT3G48000.1 | Symbols: ALDH2B4, ALDH2, ALDH2A | aldehyde dehydrogenase 2B4 | chr3:17717082-17719843 REVERSE LENGTH=538	0	0	0	0	0	0	0	0	0	0	0	2.15178
AT3G48110.1 | Symbols: EDD1, EDD | glycine-tRNA ligases | chr3:17763111-17770964 FORWARD LENGTH=1067	0	0	0	0	0	0	0	0	0	0	0	2.22496
AT3G48120.1 | Symbols: | unknown protein;Has 22990 Blast hits to 12942 proteins in 666 species: Archae - 8;Bacteria - 739;Metazoa - 13803;Fungi - 2465;Plants - 1363;Viruses - 116;Other Eukaryotes - 4496 (source: NCBI BLink). | chr3:17772137-1777455	0	0	0	0	0	0	0	0	0	0	2.51347	2.24042
AT3G48420.1 | Symbols: | Haloacid dehalogenase-like hydrolase (HAD) superfamily protein | chr3:17929743-17931551 FORWARD LENGTH=319	0	0	0	0	0	0	0	0	0	0	0	2.87608
AT3G48560.1 | Symbols: CSR1, ALS, AHAS, TZP5, IMR1 | chlorsulfuron/imidazolinone resistant 1 | chr3:18001530-18003542 REVERSE LENGTH=670	0	0	0	0	0	0	0	3.23101	0	0	0	2.04908
AT3G49060.1 | Symbols: | U-box domain-containing protein kinase family protein | chr3:18187386-18191878 REVERSE LENGTH=805	0	0	0	0	0	0	0	0	0	0	2.02191	0
AT3G49140.1 | Symbols: | Pentatricopeptide repeat (PPR) superfamily protein | chr3:18212187-18215557 REVERSE LENGTH=499	0	0	0	0	0	0	0	0	2.60665	2.69611	3.08742	2.32705
AT3G49430.2 | Symbols: SRp34a, SR34a, At-SR34a | SER/ARG-rich protein 34A | chr3:18332668-18334617 FORWARD LENGTH=297;AT3G49430.3 | Symbols: SRp34a, SR34a, At-SR34a | SER/ARG-rich protein 34A | chr3:18332668-18334829 FORWARD LENGTH=300;AT3G49430.1 | Symbol	0	0	0	0	3.26783	3.51571	4.68214	3.57205	0	2.10238	0	0
AT3G49601.1 | Symbols: | FUNCTIONS IN: molecular_function unknown;INVOLVED IN: biological_process unknown;LOCATED IN: cellular_component unknown;CONTAINS InterPro DOMAIN/s: mRNA splicing factor, Cwf21 (InterPro:IPR013170);Has 30201 Blast hits to 17322	0	0	0	0	2.30196	0	2.8883	2.5254	0	0	0	0
AT3G50000.1 | Symbols: CKA2, ATCKA2 | casein kinase II, alpha chain 2 | chr3:18534487-18536743 FORWARD LENGTH=403	0	0	6.18228	4.40583	0	0	0	0	0	0	0	0
AT3G50130.1 | Symbols: | Plant protein of unknown function (DUF247) | chr3:18589111-18591222 REVERSE LENGTH=564	0	0	0	0	0	0	0	3.46362	0	0	0	0
AT3G50270.1 | Symbols: | HXXXD-type acyl-transferase family protein | chr3:18635926-18637278 FORWARD LENGTH=450	0	0	0	0	0	0	0	0	0	0	0	2.42035
AT3G51420.1 | Symbols: SSL4, ATSSL4 | strictosidine synthase-like 4 | chr3:19084082-19085451 FORWARD LENGTH=370	0	0	0	0	3.11802	3.05897	4.83613	5.93751	0	0	0	0
AT3G51670.1 | Symbols: | SEC14 cytosolic factor family protein / phosphoglyceride transfer family protein | chr3:19168912-19170848 FORWARD LENGTH=409	0	0	0	0	0	0	0	3.66235	0	0	0	0
AT3G51950.2 | Symbols: | Zinc finger (CCCH-type) family protein / RNA recognition motif (RRM)-containing protein | chr3:19278244-19280407 REVERSE LENGTH=540;AT3G51950.1 | Symbols: | Zinc finger (CCCH-type) family protein / RNA recognition motif (RRM)-con	0	0	0	0	0	0	0	3.28145	0	0	0	0
AT3G52220.1 | Symbols: | CONTAINS InterPro DOMAIN/s: Kinase phosphorylation domain (InterPro:IPR019315);Has 8882 Blast hits to 4920 proteins in 346 species: Archae - 10;Bacteria - 184;Metazoa - 3955;Fungi - 1221;Plants - 712;Viruses - 24;Other Euka	0	0	0	0	0	0	2.89194	3.03749	0	0	2.19316	0
AT3G52340.3 | Symbols: SPP2 | sucrose-6F-phosphate phosphohydrolase 2 | chr3:19407412-19409182 FORWARD LENGTH=423;AT3G52340.2 | Symbols: SPP2 | sucrose-6F-phosphate phosphohydrolase 2 | chr3:19407412-19409182 FORWARD LENGTH=423;AT3G52340.1 | Symbols: SPP2,	0	0	0	0	0	0	0	0	0	0	0	3.33957
AT3G52380.1 | Symbols: CP33, PDE322 | chloroplast RNA-binding protein 33 | chr3:19421619-19422855 FORWARD LENGTH=329	0	0	0	0	0	0	0	0	0	0	0	2.28742
AT3G52840.1 | Symbols: BGAL2 | beta-galactosidase 2 | chr3:19581244-19586097 FORWARD LENGTH=727	0	0	0	0	0	0	0	0	0	0	2.74437	3.44312
AT3G52880.1 | Symbols: ATMDAR1, MDAR1 | monodehydroascorbate reductase 1 | chr3:19601477-19604366 REVERSE LENGTH=434;AT3G52880.2 | Symbols: ATMDAR1, MDAR1 | monodehydroascorbate reductase 1 | chr3:19601477-19604366 REVERSE LENGTH=466	0	0	0	0	0	0	0	0	0	0	0	2.86192
AT3G52990.1 | Symbols: | Pyruvate kinase family protein | chr3:19649046-19652237 FORWARD LENGTH=527;AT3G52990.2 | Symbols: | Pyruvate kinase family protein | chr3:19649336-19652237 FORWARD LENGTH=474	0	0	0	0	0	0	0	0	0	2.23799	2.34545	2.71152
AT3G53030.1 | Symbols: SRPK4 | ser/arg-rich protein kinase 4 | chr3:19662412-19664362 FORWARD LENGTH=529	0	0	0	0	2.73839	2.54419	0	0	0	0	0	0
AT3G53180.1 | Symbols: | glutamate-ammonia ligases;catalytics;glutamate-ammonia ligases | chr3:19707068-19711188 FORWARD LENGTH=852	0	0	0	0	0	0	0	0	0	0	3.12207	2.89326
AT3G53420.2 | Symbols: PIP2A, PIP2, PIP2;1 | plasma membrane intrinsic protein 2A | chr3:19803906-19805454 REVERSE LENGTH=287;AT3G53420.1 | Symbols: PIP2A, PIP2, PIP2;1 | plasma membrane intrinsic protein 2A | chr3:19803906-19805454 REVERSE LENGTH=287	0	0	0	0	0	0	2.12169	0	0	0	0	0
AT3G53500.2 | Symbols: RSZ32, RS2Z32, At-RS2Z | RNA-binding (RRM/RBD/RNP motifs) family protein with retrovirus zinc finger-like domain | chr3:19834557-19836507 REVERSE LENGTH=284;AT3G53500.1 | Symbols: RSZ32, RS2Z32, At-RS2Z | RNA-binding (RRM/RBD/RNP mot	3.0836	0	0	0	5.13854	3.35504	4.88133	5.11365	0	0	0	0
AT3G53580.1 | Symbols: | diaminopimelate epimerase family protein | chr3:19864784-19866907 FORWARD LENGTH=362	0	0	0	0	0	0	0	0	0	0	2.0596	0
AT3G53900.1 | Symbols: UPP, PYRR | uracil phosphoribosyltransferase | chr3:19956914-19958699 REVERSE LENGTH=231;AT3G53900.2 | Symbols: UPP, PYRR | uracil phosphoribosyltransferase | chr3:19956914-19959006 REVERSE LENGTH=296	0	0	0	0	0	0	0	0	0	0	2.46555	3.19941
AT3G54360.1 | Symbols: | zinc ion binding | chr3:20128570-20131581 REVERSE LENGTH=405	0	0	0	0	0	0	0	0	0	0	0	2.28802
AT3G54390.1 | Symbols: | sequence-specific DNA binding transcription factors | chr3:20137912-20138863 REVERSE LENGTH=296	0	0	0	0	0	0	2.72392	3.82499	0	0	0	0
AT3G54560.1 | Symbols: HTA11 | histone H2A 11 | chr3:20196532-20197466 FORWARD LENGTH=136;AT2G38810.3 | Symbols: HTA8 | histone H2A 8 | chr2:16219444-16220679 REVERSE LENGTH=136;AT2G38810.2 | Symbols: HTA8 | histone H2A 8 | chr2:16219444-16220679 REVERSE L	0	0	0	0	0	0	0	0	0	0	0	3.02655
AT3G54640.1 | Symbols: TSA1, TRP3 | tryptophan synthase alpha chain | chr3:20223331-20225303 REVERSE LENGTH=312	0	0	0	0	0	0	0	0	0	0	0	2.58737
AT3G54880.1 | Symbols: | unknown protein;BEST Arabidopsis thaliana protein match is: unknown protein (TAIR:AT5G25360.2);Has 137 Blast hits to 137 proteins in 19 species: Archae - 0;Bacteria - 0;Metazoa - 0;Fungi - 0;Plants - 136;Viruses - 0;Other	2.94815	0	0	0	0	0	0	0	0	0	0	0
AT3G54900.1 | Symbols: CXIP1, ATGRXCP | CAX interacting protein 1 | chr3:20341850-20342371 REVERSE LENGTH=173	0	0	0	0	0	0	0	0	0	0	0	5.36296
AT3G55010.2 | Symbols: ATPURM, PUR5 | phosphoribosylformylglycinamidine cyclo-ligase, chloroplast / phosphoribosyl-aminoimidazole synthetase / AIR synthase (PUR5) | chr3:20386818-20388549 FORWARD LENGTH=389;AT3G55010.1 | Symbols: ATPURM, PUR5 | phosphoribo	0	0	0	0	0	0	0	2.37831	0	0	0	0
AT3G55440.1 | Symbols: ATCTIMC, TPI, CYTOTPI | triosephosphate isomerase | chr3:20553794-20556078 FORWARD LENGTH=254	0	0	0	0	0	0	0	0	0	0	0	2.98856
AT3G55460.1 | Symbols: SCL30, At-SCL30 | SC35-like splicing factor 30 | chr3:20561024-20563502 FORWARD LENGTH=262	0	0	0	0	4.70047	5.47178	5.67021	5.40749	0	2.74645	2.40272	2.02187
AT3G55480.2 | Symbols: PAT2 | protein affected traf&#64257;cking 2 | chr3:20566372-20571171 REVERSE LENGTH=1115;AT3G55480.1 | Symbols: PAT2 | protein affected traf&#64257;cking 2 | chr3:20566372-20570629 REVERSE LENGTH=987	0	0	0	4.30869	0	0	0	0	0	0	0	2.34941
AT3G55510.1 | Symbols: RBL | Noc2p family | chr3:20579232-20582124 FORWARD LENGTH=594	0	0	0	0	0	0	0	3.53897	0	0	0	0
AT3G55760.3 | Symbols: | unknown protein;EXPRESSED IN: 16 plant structures;EXPRESSED DURING: 10 growth stages;BEST Arabidopsis thaliana protein match is: unknown protein (TAIR:AT1G42430.2). | chr3:20700648-20702886 FORWARD LENGTH=578;AT3G55760.2 | Symb	0	0	0	0	0	0	0	0	0	2.34205	0	2.17031
AT3G55770.5 | Symbols: | GATA type zinc finger transcription factor family protein | chr3:20703799-20705115 FORWARD LENGTH=199;AT3G55770.4 | Symbols: | GATA type zinc finger transcription factor family protein | chr3:20703799-20705115 FORWARD LENGTH=199;	0	0	0	0	0	0	0	3.35577	0	0	0	0
AT3G55800.1 | Symbols: SBPASE | sedoheptulose-bisphosphatase | chr3:20709640-20711421 FORWARD LENGTH=393	0	0	0	0	0	0	0	0	0	2.37147	2.9538	3.37667
AT3G56070.2 | Symbols: ROC2 | rotamase cyclophilin 2 | chr3:20806987-20807517 REVERSE LENGTH=176;AT3G56070.1 | Symbols: ROC2 | rotamase cyclophilin 2 | chr3:20806987-20807517 REVERSE LENGTH=176	0	0	0	0	0	0	0	0	0	0	0	3.8538
AT3G56090.1 | Symbols: ATFER3, FER3 | ferritin 3 | chr3:20814350-20815984 REVERSE LENGTH=259	0	0	0	0	0	0	0	0	2.85636	0	0	0
AT3G56130.1 | Symbols: | biotin/lipoyl attachment domain-containing protein | chr3:20826852-20829007 FORWARD LENGTH=281;AT3G56130.2 | Symbols: | biotin/lipoyl attachment domain-containing protein | chr3:20827850-20829007 FORWARD LENGTH=205;AT3G56130.4 |	0	0	0	0	0	0	0	0	0	0	2.18253	2.45227
AT3G56190.2 | Symbols: ALPHA-SNAP2, ASNAP | alpha-soluble NSF attachment protein 2 | chr3:20846119-20848213 REVERSE LENGTH=240;AT3G56190.1 | Symbols: ALPHA-SNAP2, ASNAP | alpha-soluble NSF attachment protein 2 | chr3:20846119-20848356 REVERSE LENGTH=289	0	0	0	0	0	0	0	0	0	0	0	2.70559
AT3G56490.1 | Symbols: HIT3, HINT1 | HIS triad family protein 3 | chr3:20941532-20943129 FORWARD LENGTH=147	0	0	0	0	0	0	0	3.75009	0	0	0	0
AT3G57150.1 | Symbols: NAP57, AtNAP57, CBF5, AtCBF5 | homologue of NAP57 | chr3:21154255-21155952 REVERSE LENGTH=565	0	0	0	0	3.27383	2.52967	3.33801	2.81891	0	0	0	0
AT3G57280.1 | Symbols: | Transmembrane proteins 14C | chr3:21193960-21195547 FORWARD LENGTH=226	0	0	0	0	0	0	0	2.00812	0	0	0	0
AT3G57890.1 | Symbols: | Tubulin binding cofactor C domain-containing protein | chr3:21438271-21441695 FORWARD LENGTH=573;AT3G57890.2 | Symbols: | Tubulin binding cofactor C domain-containing protein | chr3:21438271-21441695 FORWARD LENGTH=609	0	0	0	0	0	0	0	3.23033	0	0	0	2.0035
AT3G58500.1 | Symbols: PP2A-4 | protein phosphatase 2A-4 | chr3:21635503-21638911 REVERSE LENGTH=313	0	0	0	0	0	0	0	3.49237	0	0	0	0
AT3G58560.1 | Symbols: | DNAse I-like superfamily protein | chr3:21650880-21653896 REVERSE LENGTH=602	0	0	0	0	0	0	0	0	0	3.4306	0	0
AT3G58630.1 | Symbols: | sequence-specific DNA binding transcription factors | chr3:21683928-21685771 REVERSE LENGTH=321	0	0	0	4.09825	0	0	0	0	0	0	0	0
AT3G58640.2 | Symbols: | Mitogen activated protein kinase kinase kinase-related | chr3:21687153-21692675 REVERSE LENGTH=809;AT3G58640.1 | Symbols: | Mitogen activated protein kinase kinase kinase-related | chr3:21687153-21692675 REVERSE LENGTH=809	0	0	0	3.20471	0	0	0	0	0	0	0	0
AT3G58840.2 | Symbols: | Tropomyosin-related | chr3:21757499-21758455 REVERSE LENGTH=318;AT3G58840.1 | Symbols: | Tropomyosin-related | chr3:21757499-21758455 REVERSE LENGTH=318	0	0	0	0	0	0	0	2.06365	0	0	0	0
AT3G59020.1 | Symbols: | ARM repeat superfamily protein | chr3:21810973-21817418 REVERSE LENGTH=1029;AT3G59020.2 | Symbols: | ARM repeat superfamily protein | chr3:21810973-21817418 REVERSE LENGTH=1030	0	0	0	0	0	0	0	0	0	0	0	3.97773
AT3G59040.1 | Symbols: | Tetratricopeptide repeat (TPR)-like superfamily protein | chr3:21821495-21824233 REVERSE LENGTH=583;AT3G59040.2 | Symbols: | Tetratricopeptide repeat (TPR)-like superfamily protein | chr3:21821495-21823919 REVERSE LENGTH=590	0	0	0	0	0	0	0	0	4.90592	4.90846	4.64395	4.33677
AT3G59410.1 | Symbols: GCN2 | protein kinase family protein | chr3:21950575-21959151 FORWARD LENGTH=1241;AT3G59410.2 | Symbols: GCN2 | protein kinase family protein | chr3:21950575-21959151 FORWARD LENGTH=1265	0	0	0	0	3.74051	4.31083	4.54389	5.20154	0	0	0	0
AT3G59660.1 | Symbols: | C2 domain-containing protein / GRAM domain-containing protein | chr3:22034426-22038484 REVERSE LENGTH=594	0	0	0	0	2.9338	2.66783	0	0	0	0	0	0
AT3G59690.1 | Symbols: IQD13 | IQ-domain 13 | chr3:22049572-22051479 FORWARD LENGTH=517	0	0	0	0	2.00978	0	0	2.64208	0	0	0	0
AT3G59840.1 | Symbols: | unknown protein;FUNCTIONS IN: molecular_function unknown;INVOLVED IN: biological_process unknown;LOCATED IN: chloroplast, chloroplast envelope;EXPRESSED IN: 23 plant structures;EXPRESSED DURING: 13 growth stages;Has 72 Blast	0	0	0	0	0	0	0	0	0	2.05221	0	2.28173
AT3G59920.1 | Symbols: ATGDI2, GDI2 | RAB GDP dissociation inhibitor 2 | chr3:22135157-22138221 FORWARD LENGTH=444	0	0	0	0	0	0	0	0	3.27729	0	0	0
AT3G60050.1 | Symbols: | Pentatricopeptide repeat (PPR) superfamily protein | chr3:22180231-22181652 REVERSE LENGTH=473;AT1G55630.1 | Symbols: | Pentatricopeptide repeat (PPR) superfamily protein | chr1:20791817-20793250 REVERSE LENGTH=477	0	0	0	0	0	3.93544	0	0	0	0	0	0
AT3G60190.1 | Symbols: ADL4, ADLP2, EDR3, DRP1E, ADL1E, DL1E | DYNAMIN-like 1E | chr3:22244367-22247651 REVERSE LENGTH=624	0	0	0	4.33822	0	0	0	0	0	0	0	0
AT3G60240.2 | Symbols: EIF4G, CUM2 | eukaryotic translation initiation factor 4G | chr3:22261842-22268295 FORWARD LENGTH=1723;AT3G60240.3 | Symbols: EIF4G, CUM2 | eukaryotic translation initiation factor 4G | chr3:22261842-22268295 FORWARD LENGTH=1725;AT3G	0	0	0	0	0	0	0	2.37762	0	0	0	0
AT3G61220.1 | Symbols: | NAD(P)-binding Rossmann-fold superfamily protein | chr3:22663025-22664316 FORWARD LENGTH=296;AT3G61220.2 | Symbols: | NAD(P)-binding Rossmann-fold superfamily protein | chr3:22663025-22664316 FORWARD LENGTH=303	0	0	0	0	0	0	0	0	0	0	0	2.7995
AT3G61240.2 | Symbols: | DEA(D/H)-box RNA helicase family protein | chr3:22666590-22669154 FORWARD LENGTH=498;AT3G61240.1 | Symbols: | DEA(D/H)-box RNA helicase family protein | chr3:22666590-22669154 FORWARD LENGTH=498	0	0	0	0	0	0	3.3288	5.11029	0	0	0	0
AT3G61440.1 | Symbols: ATCYSC1, ARATH;BSAS3;1, CYSC1 | cysteine synthase C1 | chr3:22735885-22737792 FORWARD LENGTH=368;AT3G61440.2 | Symbols: ATCYSC1, CYSC1 | cysteine synthase C1 | chr3:22736383-22737792 FORWARD LENGTH=272	0	0	0	0	0	0	0	0	0	0	0	2.17199
AT3G61560.1 | Symbols: | Reticulon family protein | chr3:22777918-22779171 FORWARD LENGTH=253;AT3G61560.2 | Symbols: | Reticulon family protein | chr3:22777918-22779171 FORWARD LENGTH=264	0	0	0	0	0	0	3.3071	3.59909	0	0	0	0
AT3G61760.1 | Symbols: ADL1B, DL1B | DYNAMIN-like 1B | chr3:22860546-22864092 REVERSE LENGTH=610	0	0	0	0	0	0	3.33251	0	0	0	0	0
AT3G61860.1 | Symbols: ATRSP31, RSP31, At-RS31, RS31 | RNA-binding (RRM/RBD/RNP motifs) family protein | chr3:22900311-22902159 REVERSE LENGTH=264;AT2G46610.1 | Symbols: RS31a, At-RS31a | RNA-binding (RRM/RBD/RNP motifs) family protein | chr2:19136769-1913	0	0	0	0	0	0	0	0	0	0	0	3.64863
AT3G62030.1 | Symbols: ROC4 | rotamase CYP 4 | chr3:22973708-22975139 FORWARD LENGTH=260;AT3G62030.2 | Symbols: ROC4 | rotamase CYP 4 | chr3:22973004-22975139 FORWARD LENGTH=313;AT3G62030.3 | Symbols: ROC4 | rotamase CYP 4 | chr3:22973708-22975139 FORWARD	0	0	0	0	0	0	0	0	0	0	0	2.17988
AT3G62110.1 | Symbols: | Pectin lyase-like superfamily protein | chr3:22997313-22999503 REVERSE LENGTH=471	0	0	0	0	0	0	0	0	0	0	0	3.02741
AT3G62150.1 | Symbols: PGP21 | P-glycoprotein 21 | chr3:23008755-23013579 REVERSE LENGTH=1296;AT4G18050.1 | Symbols: PGP9 | P-glycoprotein 9 | chr4:10022205-10027280 FORWARD LENGTH=1236;AT5G46540.1 | Symbols: PGP7 | P-glycoprotein 7 | chr5:18877192-18882	0	0	0	0	0	0	0	0	0	3.15413	0	0
AT3G62290.3 | Symbols: ARFA1E | ADP-ribosylation factor A1E | chr3:23052287-23053545 FORWARD LENGTH=181;AT3G62290.2 | Symbols: ARFA1E | ADP-ribosylation factor A1E | chr3:23052287-23053545 FORWARD LENGTH=181;AT3G62290.1 | Symbols: ATARFA1E, ARFA1E | ADP-ri	0	0	0	0	0	0	0	3.03786	0	0	0	4.05276
AT3G62840.1 | Symbols: | Small nuclear ribonucleoprotein family protein | chr3:23235727-23236615 REVERSE LENGTH=109;AT2G47640.4 | Symbols: | Small nuclear ribonucleoprotein family protein | chr2:19537393-19538431 FORWARD LENGTH=109;AT2G47640.1 | Symbols:	0	0	0	0	0	0	3.39604	3.94865	0	0	0	0
AT3G63170.1 | Symbols: | Chalcone-flavanone isomerase family protein | chr3:23334675-23335993 FORWARD LENGTH=279	0	0	0	0	0	0	0	0	0	0	0	2.24581
AT3G63400.3 | Symbols: | Cyclophilin-like peptidyl-prolyl cis-trans isomerase family protein | chr3:23412449-23415435 FORWARD LENGTH=570;AT3G63400.1 | Symbols: | Cyclophilin-like peptidyl-prolyl cis-trans isomerase family protein | chr3:23412449-23415435	0	0	0	0	3.89859	2.73705	3.44175	2.80035	0	0	0	0
AT4G00030.1 | Symbols: | Plastid-lipid associated protein PAP / fibrillin family protein | chr4:13565-14366 FORWARD LENGTH=212	0	0	0	0	0	0	0	0	0	0	0	4.24921
AT4G00450.1 | Symbols: CRP, CCT | RNA polymerase II transcription mediators | chr4:202425-210666 FORWARD LENGTH=2253	0	0	0	0	0	0	2.32549	0	0	0	0	0
AT4G00660.2 | Symbols: RH8, ATRH8 | RNAhelicase-like 8 | chr4:274638-277438 FORWARD LENGTH=505;AT4G00660.1 | Symbols: RH8, ATRH8 | RNAhelicase-like 8 | chr4:274638-277438 FORWARD LENGTH=505	0	0	0	0	0	0	0	4.75807	0	0	0	3.1038
AT4G00670.1 | Symbols: | Remorin family protein | chr4:278434-279170 REVERSE LENGTH=123	0	0	0	0	3.2818	2.61067	2.95661	0	0	0	0	0
AT4G00860.1 | Symbols: ATOZI1, AT0ZI1 | Protein of unknown function (DUF1138) | chr4:359548-359868 REVERSE LENGTH=80	0	0	0	0	0	0	0	0	0	2.29166	0	0
AT4G00990.1 | Symbols: | Transcription factor jumonji (jmjC) domain-containing protein | chr4:427035-431535 FORWARD LENGTH=840	0	3.3986	0	4.40162	0	0	0	0	0	0	0	0
AT4G01900.1 | Symbols: PII, GLB1 | GLNB1 homolog | chr4:821736-823294 FORWARD LENGTH=196	3.98398	0	0	0	0	0	0	0	0	0	0	0
AT4G02080.1 | Symbols: ASAR1, ATSARA1C, ATSAR2, SAR2 | secretion-associated RAS super family 2 | chr4:921554-922547 FORWARD LENGTH=193	0	0	0	0	0	2.6404	0	3.11381	0	0	0	0
AT4G02400.1 | Symbols: | U3 ribonucleoprotein (Utp) family protein | chr4:1054243-1057884 FORWARD LENGTH=855	0	0	0	0	0	0	0	3.39354	0	0	0	0
AT4G02450.2 | Symbols: | HSP20-like chaperones superfamily protein | chr4:1073987-1075765 REVERSE LENGTH=240;AT4G02450.1 | Symbols: | HSP20-like chaperones superfamily protein | chr4:1073987-1075765 REVERSE LENGTH=241	0	0	0	0	0	0	0	2.70132	0	0	0	0
AT4G02520.1 | Symbols: ATGSTF2, ATPM24.1, ATPM24, GST2, GSTF2 | glutathione S-transferase PHI 2 | chr4:1110673-1111531 REVERSE LENGTH=212;AT2G02930.1 | Symbols: ATGSTF3, GST16, GSTF3 | glutathione S-transferase F3 | chr2:851348-852106 REVERSE LENGTH=212	0	0	0	0	0	0	3.7295	3.39478	0	0	0	2.00921
AT4G02620.1 | Symbols: | vacuolar ATPase subunit F family protein | chr4:1149419-1151132 REVERSE LENGTH=128	0	0	0	0	0	0	2.64145	3.83077	0	0	0	0
AT4G02720.1 | Symbols: | unknown protein;FUNCTIONS IN: molecular_function unknown;INVOLVED IN: biological_process unknown;EXPRESSED IN: 25 plant structures;EXPRESSED DURING: 14 growth stages;CONTAINS InterPro DOMAIN/s: Protein of unknown function DUF	3.61415	0	0	0	5.99097	6.02584	5.09137	5.04244	0	0	0	0
AT4G03110.2 | Symbols: AtRBP-DR1, RBP-DR1 | RNA-binding protein-defense related 1 | chr4:1376710-1379275 REVERSE LENGTH=439;AT4G03110.1 | Symbols: AtRBP-DR1, RBP-DR1 | RNA-binding protein-defense related 1 | chr4:1376612-1379275 REVERSE LENGTH=441	0	0	0	0	0	0	0	0	0	3.5138	0	0
AT4G03190.1 | Symbols: GRH1, ATGRH1, AFB1 | GRR1-like protein 1 | chr4:1405108-1407057 REVERSE LENGTH=585	0	4.28943	0	8.53781	0	0	0	0	0	0	0	0
AT4G03190.1 | Symbols: GRH1, ATGRH1, AFB1 | GRR1-like protein 1 | chr4:1405108-1407057 REVERSE LENGTH=585	4.46578	0	0	0	0	0	0	0	0	0	0	0
AT4G03560.1 | Symbols: ATTPC1, TPC1, ATCCH1, FOU2 | two-pore channel 1 | chr4:1580253-1585691 FORWARD LENGTH=733	0	0	0	0	0	0	0	0	0	0	0	3.55178
AT4G04350.1 | Symbols: EMB2369 | tRNA synthetase class I (I, L, M and V) family protein | chr4:2128129-2133030 FORWARD LENGTH=973	0	0	0	0	0	0	0	0	0	0	0	2.4127
AT4G04470.1 | Symbols: PMP22 | Peroxisomal membrane 22 kDa (Mpv17/PMP22) family protein | chr4:2227963-2229226 REVERSE LENGTH=190	0	0	0	0	0	2.16462	0	0	0	0	0	0
AT4G04614.1 | Symbols: | unknown protein;Has 35333 Blast hits to 34131 proteins in 2444 species: Archae - 798;Bacteria - 22429;Metazoa - 974;Fungi - 991;Plants - 531;Viruses - 0;Other Eukaryotes - 9610 (source: NCBI BLink). | chr4:2327308-2327914 R	0	0	0	0	5.15136	5.21398	5.58912	5.64669	3.61529	3.78196	3.67023	3.52508
AT4G04780.1 | Symbols: MED21 | mediator 21 | chr4:2432665-2433397 FORWARD LENGTH=139	0	0	0	0	0	3.60192	3.10493	0	0	0	0	0
AT4G04920.2 | Symbols: SFR6 | sensitive to freezing 6 | chr4:2497931-2504996 FORWARD LENGTH=1267;AT4G04920.1 | Symbols: SFR6 | sensitive to freezing 6 | chr4:2497931-2504996 FORWARD LENGTH=1278	0	0	0	0	3.52957	4.15642	4.08994	4.50258	0	0	0	0
AT4G05420.1 | Symbols: DDB1A | damaged DNA binding protein 1A | chr4:2746288-2752663 FORWARD LENGTH=1088;AT4G05420.2 | Symbols: DDB1A | damaged DNA binding protein 1A | chr4:2746288-2752663 FORWARD LENGTH=1067	0	0	0	0	0	0	0	0	0	0	0	2.51276
AT4G05420.2 | Symbols: DDB1A | damaged DNA binding protein 1A | chr4:2746288-2752663 FORWARD LENGTH=1067;AT4G05420.1 | Symbols: DDB1A | damaged DNA binding protein 1A | chr4:2746288-2752663 FORWARD LENGTH=1088	0	0	0	0	0	0	0	2.1572	0	0	0	0
AT4G06599.1 | Symbols: | ubiquitin family protein | chr4:3666079-3667495 REVERSE LENGTH=340	0	0	0	0	0	0	0	0	0	0	0	2.41257
AT4G08390.3 | Symbols: SAPX | stromal ascorbate peroxidase | chr4:5314999-5317071 FORWARD LENGTH=371;AT4G08390.2 | Symbols: SAPX | stromal ascorbate peroxidase | chr4:5314999-5317071 FORWARD LENGTH=372;AT4G08390.1 | Symbols: SAPX | stromal ascorbate peroxi	0	0	0	0	0	0	0	0	0	0	2.86899	3.41818
AT4G09010.1 | Symbols: APX4, TL29 | ascorbate peroxidase 4 | chr4:5777502-5779338 REVERSE LENGTH=349	0	0	0	0	0	0	0	0	0	0	0	2.16382
AT4G09620.1 | Symbols: | Mitochondrial transcription termination factor family protein | chr4:6077122-6078899 REVERSE LENGTH=212	0	0	0	0	0	0	0	0	0	0	2.51985	0
AT4G09670.1 | Symbols: | Oxidoreductase family protein | chr4:6107382-6109049 REVERSE LENGTH=362	0	0	0	0	0	0	0	0	0	0	0	2.68432
AT4G09720.1 | Symbols: ATRABG3A, RABG3A | RAB GTPase homolog G3A | chr4:6133101-6134959 FORWARD LENGTH=206;AT4G09720.4 | Symbols: RABG3A | RAB GTPase homolog G3A | chr4:6133101-6134959 FORWARD LENGTH=211;AT4G09720.3 | Symbols: ATRABG3A, RABG3A | RAB GTPase	0	0	0	0	0	0	0	0	2.00549	0	0	0
AT4G09750.1 | Symbols: | NAD(P)-binding Rossmann-fold superfamily protein | chr4:6146770-6148698 FORWARD LENGTH=322	0	0	0	0	0	0	0	0	0	0	0	2.38932
AT4G10100.3 | Symbols: CNX7, SIR5 | co-factor for nitrate, reductase and xanthine dehydrogenase 7 | chr4:6309091-6309381 FORWARD LENGTH=96;AT4G10100.2 | Symbols: CNX7, SIR5 | co-factor for nitrate, reductase and xanthine dehydrogenase 7 | chr4:6309091-6309	0	0	0	0	0	2.3864	0	0	0	0	0	0
AT4G10750.1 | Symbols: | Phosphoenolpyruvate carboxylase family protein | chr4:6618724-6619800 FORWARD LENGTH=358	0	0	0	0	0	0	0	3.78355	0	0	0	0
AT4G11120.1 | Symbols: | translation elongation factor Ts (EF-Ts), putative | chr4:6778066-6779934 FORWARD LENGTH=395	0	0	0	0	0	0	0	0	0	0	2.37462	0
AT4G11220.1 | Symbols: BTI2, RTNLB2 | VIRB2-interacting protein 2 | chr4:6838176-6839578 REVERSE LENGTH=271	0	0	0	0	4.99433	4.23229	4.46107	3.99941	4.26323	4.28905	3.08107	2.43106
AT4G11850.1 | Symbols: PLDGAMMA1, MEE54 | phospholipase D gamma 1 | chr4:7129352-7132937 REVERSE LENGTH=858	0	0	0	0	0	0	2.75453	2.59608	0	0	0	0
AT4G12060.1 | Symbols: | Double Clp-N motif protein | chr4:7228269-7229898 REVERSE LENGTH=241	0	0	0	0	0	0	0	0	0	0	0	2.31861
AT4G12420.2 | Symbols: SKU5 | Cupredoxin superfamily protein | chr4:7349941-7352868 REVERSE LENGTH=587;AT4G12420.1 | Symbols: SKU5 | Cupredoxin superfamily protein | chr4:7349941-7352868 REVERSE LENGTH=587	0	0	0	0	0	0	0	0	0	3.22339	0	0
AT4G12600.1 | Symbols: | Ribosomal protein L7Ae/L30e/S12e/Gadd45 family protein | chr4:7453296-7454208 FORWARD LENGTH=128;AT4G12600.2 | Symbols: | Ribosomal protein L7Ae/L30e/S12e/Gadd45 family protein | chr4:7453296-7454208 FORWARD LENGTH=183	0	0	0	0	0	0	0	0	0	0	0	2.18987
AT4G12650.1 | Symbols: | Endomembrane protein 70 protein family | chr4:7468207-7470165 REVERSE LENGTH=652	0	0	0	0	0	0	0	2.70446	0	0	0	0
AT4G12770.2 | Symbols: | Chaperone DnaJ-domain superfamily protein | chr4:7506736-7511408 REVERSE LENGTH=889;AT4G12770.1 | Symbols: | Chaperone DnaJ-domain superfamily protein | chr4:7506736-7511408 REVERSE LENGTH=891	0	2.37608	0	0	0	0	0	0	0	0	0	0
AT4G12780.2 | Symbols: | Chaperone DnaJ-domain superfamily protein | chr4:7512200-7516655 FORWARD LENGTH=894;AT4G12780.1 | Symbols: | Chaperone DnaJ-domain superfamily protein | chr4:7512200-7516655 FORWARD LENGTH=904	0	2.40225	0	0	0	0	0	0	0	0	0	0
AT4G12800.1 | Symbols: PSAL | photosystem I subunit l | chr4:7521469-7522493 FORWARD LENGTH=219	0	0	0	0	0	0	0	0	0	0	0	6.95898
AT4G13180.1 | Symbols: | NAD(P)-binding Rossmann-fold superfamily protein | chr4:7657373-7658164 REVERSE LENGTH=263	0	0	0	0	0	0	0	0	0	0	3.07568	0
AT4G13200.1 | Symbols: | unknown protein;FUNCTIONS IN: molecular_function unknown;INVOLVED IN: biological_process unknown;LOCATED IN: thylakoid, chloroplast thylakoid membrane, chloroplast, plastoglobule;EXPRESSED IN: 22 plant structures;EXPRESSED DU	0	0	0	0	0	0	0	0	0	0	2.38078	0
AT4G13430.1 | Symbols: IIL1, ATLEUC1 | isopropyl malate isomerase large subunit 1 | chr4:7804194-7807789 REVERSE LENGTH=509	0	0	0	0	0	0	0	0	0	0	0	3.03194
AT4G13720.1 | Symbols: | Inosine triphosphate pyrophosphatase family protein | chr4:7967166-7968894 REVERSE LENGTH=206	0	0	0	0	0	0	0	0	0	2.16447	3.19445	3.48363
AT4G14030.2 | Symbols: SBP1 | selenium-binding protein 1 | chr4:8098121-8100165 REVERSE LENGTH=490;AT4G14030.1 | Symbols: SBP1 | selenium-binding protein 1 | chr4:8098121-8100165 REVERSE LENGTH=490	0	0	0	0	0	0	0	0	0	3.08657	0	0
AT4G14350.3 | Symbols: | AGC (cAMP-dependent, cGMP-dependent and protein kinase C) kinase family protein | chr4:8256353-8259934 REVERSE LENGTH=548;AT4G14350.2 | Symbols: | AGC (cAMP-dependent, cGMP-dependent and protein kinase C) kinase family protein |	0	0	0	0	0	0	0	2.10358	0	0	0	0
AT4G14420.1 | Symbols: | HR-like lesion-inducing protein-related | chr4:8302171-8303738 REVERSE LENGTH=158	0	0	0	0	0	0	3.25377	3.15481	0	0	0	0
AT4G14570.1 | Symbols: | acylaminoacyl-peptidase-related | chr4:8362586-8366525 FORWARD LENGTH=764	0	0	0	0	0	0	0	0	0	2.13227	0	0
AT4G14680.1 | Symbols: APS3 | Pseudouridine synthase/archaeosine transglycosylase-like family protein | chr4:8413443-8415311 REVERSE LENGTH=465	0	0	0	0	0	0	0	0	0	0	0	2.07926
AT4G14740.2 | Symbols: | Plant protein of unknown function (DUF828) with plant pleckstrin homology-like region | chr4:8450567-8453946 REVERSE LENGTH=475;AT4G14740.1 | Symbols: | Plant protein of unknown function (DUF828) with plant pleckstrin homology-li	0	4.3358	0	0	0	0	4.6971	3.71103	0	0	0	0
AT4G14890.1 | Symbols: FdC2 | 2Fe-2S ferredoxin-like superfamily protein | chr4:8520887-8521351 FORWARD LENGTH=154	0	0	0	0	0	0	0	0	0	2.54426	0	0
AT4G15010.3 | Symbols: | Mitochondrial substrate carrier family protein | chr4:8573125-8574864 REVERSE LENGTH=378;AT4G15010.2 | Symbols: | Mitochondrial substrate carrier family protein | chr4:8573125-8574864 REVERSE LENGTH=378;AT4G15010.1 | Symbols: |	0	0	0	0	0	0	0	0	0	3.56743	0	4.91298
AT4G15030.1 | Symbols: | CONTAINS InterPro DOMAIN/s: Folate-sensitive fragile site protein Fra10Ac1 (InterPro:IPR019129);Has 8455 Blast hits to 5700 proteins in 376 species: Archae - 6;Bacteria - 264;Metazoa - 3820;Fungi - 744;Plants - 645;Viruses -	0	0	0	0	0	2.57624	3.38658	2.73261	0	0	0	0
AT4G15090.1 | Symbols: FAR1 | FRS (FAR1 Related Sequences) transcription factor family | chr4:8614806-8617870 FORWARD LENGTH=827	0	0	0	3.44773	0	0	0	0	0	0	0	0
AT4G15390.1 | Symbols: | HXXXD-type acyl-transferase family protein | chr4:8792941-8794281 REVERSE LENGTH=446	0	0	0	0	0	0	2.87174	0	0	0	0	0
AT4G15802.1 | Symbols: HSBP, AtHSBP | heat shock factor binding protein | chr4:8986864-8988339 REVERSE LENGTH=86	0	0	0	0	2.81079	2.29623	2.73842	2.50509	0	0	0	0
AT4G15900.1 | Symbols: PRL1 | pleiotropic regulatory locus 1 | chr4:9023775-9027443 FORWARD LENGTH=486	0	0	0	0	0	0	2.1469	0	0	0	0	0
AT4G15900.1 | Symbols: PRL1 | pleiotropic regulatory locus 1 | chr4:9023775-9027443 FORWARD LENGTH=486	0	0	0	2.72942	0	0	0	0	0	0	0	0
AT4G16566.1 | Symbols: HINT4 | histidine triad nucleotide-binding 4 | chr4:9334873-9335884 REVERSE LENGTH=146	0	0	0	0	0	0	0	0	0	4.13973	0	3.15746
AT4G17190.1 | Symbols: FPS2 | farnesyl diphosphate synthase 2 | chr4:9648743-9650865 REVERSE LENGTH=342	0	0	0	0	2.91642	0	0	0	0	0	0	0
AT4G17620.2 | Symbols: | glycine-rich protein | chr4:9822005-9824859 FORWARD LENGTH=544;AT4G17620.1 | Symbols: | glycine-rich protein | chr4:9822005-9824859 FORWARD LENGTH=544;AT4G17620.3 | Symbols: | glycine-rich protein | chr4:9822005-9824859 FORWARD	2.96172	0	0	0	4.51342	3.18082	5.60608	5.06584	0	0	0	0
AT4G17870.1 | Symbols: PYR1, RCAR11 | Polyketide cyclase/dehydrase and lipid transport superfamily protein | chr4:9928792-9929367 FORWARD LENGTH=191	0	0	0	0	0	0	0	0	0	0	2.68666	2.511
AT4G18040.1 | Symbols: EIF4E, CUM1, AT.EIF4E1, eIF4E1 | eukaryotic translation initiation factor 4E | chr4:10016724-10018151 REVERSE LENGTH=235	0	0	0	0	0	0	0	0	0	2.00559	0	0
AT4G18070.4 | Symbols: | unknown protein;BEST Arabidopsis thaliana protein match is: unknown protein (TAIR:AT1G29530.1);Has 30201 Blast hits to 17322 proteins in 780 species: Archae - 12;Bacteria - 1396;Metazoa - 17338;Fungi - 3422;Plants - 5037;Vi	0	0	3.90429	0	4.21921	3.57723	4.76413	4.34811	2.41255	0	2.17202	0
AT4G18740.3 | Symbols: | Rho termination factor | chr4:10303543-10304397 REVERSE LENGTH=189;AT4G18740.2 | Symbols: | Rho termination factor | chr4:10303543-10304479 REVERSE LENGTH=214;AT4G18740.1 | Symbols: | Rho termination factor | chr4:10303543-10304	0	0	0	0	0	0	0	0	0	2.60405	0	0
AT4G18810.1 | Symbols: | NAD(P)-binding Rossmann-fold superfamily protein | chr4:10322622-10325735 REVERSE LENGTH=596;AT4G18810.2 | Symbols: | NAD(P)-binding Rossmann-fold superfamily protein | chr4:10322263-10325735 REVERSE LENGTH=627	0	0	0	0	0	0	0	0	0	0	0	2.18451
AT4G18930.1 | Symbols: | RNA ligase/cyclic nucleotide phosphodiesterase family protein | chr4:10370797-10371885 FORWARD LENGTH=181	0	0	0	0	0	0	0	0	0	0	0	2.52447
AT4G19190.1 | Symbols: | zinc knuckle (CCHC-type) family protein | chr4:10493323-10495969 FORWARD LENGTH=595	0	0	0	0	0	0	3.30084	3.55993	0	0	0	0
AT4G20300.1 | Symbols: | Protein of unknown function (DUF1639) | chr4:10955813-10958287 FORWARD LENGTH=339;AT4G20300.2 | Symbols: | Protein of unknown function (DUF1639) | chr4:10955813-10958865 FORWARD LENGTH=352	0	0	0	0	2.86516	0	2.13864	0	0	0	0	0
AT4G20960.1 | Symbols: | Cytidine/deoxycytidylate deaminase family protein | chr4:11212077-11213530 FORWARD LENGTH=426	0	0	0	0	0	0	0	0	0	3.56745	0	0
AT4G21110.1 | Symbols: | G10 family protein | chr4:11267673-11268774 FORWARD LENGTH=145	0	0	0	0	0	0	4.22481	0	0	0	0	0
AT4G22010.1 | Symbols: sks4 | SKU5 similar 4 | chr4:11663429-11666463 FORWARD LENGTH=541	0	0	0	0	3.62863	3.33686	4.17327	4.68239	0	0	0	0
AT4G22380.1 | Symbols: | Ribosomal protein L7Ae/L30e/S12e/Gadd45 family protein | chr4:11812041-11812922 REVERSE LENGTH=128	0	0	0	0	0	0	0	0	0	0	0	3.85875
AT4G22485.1 | Symbols: | Bifunctional inhibitor/lipid-transfer protein/seed storage 2S albumin superfamily protein | chr4:11844506-11846476 REVERSE LENGTH=656	0	0	0	0	0	0	0	0	0	0	0	3.15271
AT4G22740.2 | Symbols: | glycine-rich protein | chr4:11944050-11945565 REVERSE LENGTH=356;AT4G22740.1 | Symbols: | glycine-rich protein | chr4:11944050-11945565 REVERSE LENGTH=356	0	0	0	0	0	0	0	0	0	2.4832	2.55097	4.11354
AT4G23460.1 | Symbols: | Adaptin family protein | chr4:12243899-12248898 REVERSE LENGTH=893	0	0	0	0	0	0	0	0	0	0	0	2.64827
AT4G23620.1 | Symbols: | Ribosomal protein L25/Gln-tRNA synthetase, anti-codon-binding domain | chr4:12315016-12316659 REVERSE LENGTH=264;AT4G23620.2 | Symbols: | Ribosomal protein L25/Gln-tRNA synthetase, anti-codon-binding domain | chr4:12315016-123166	0	0	0	0	0	0	0	0	0	0	0	2.23033
AT4G23630.1 | Symbols: BTI1, RTNLB1 | VIRB2-interacting protein 1 | chr4:12318070-12319574 FORWARD LENGTH=275	0	0	0	0	2.81691	0	3.04218	2.3661	0	2.18473	0	0
AT4G23650.1 | Symbols: CDPK6, CPK3 | calcium-dependent protein kinase 6 | chr4:12324967-12327415 REVERSE LENGTH=529	0	0	0	0	0	0	0	2.82604	0	0	0	0
AT4G24130.1 | Symbols: | Protein of unknown function, DUF538 | chr4:12527861-12528423 FORWARD LENGTH=157	0	0	0	0	0	0	2.14504	3.76309	0	0	0	0
AT4G24280.1 | Symbols: cpHsc70-1 | chloroplast heat shock protein 70-1 | chr4:12590094-12593437 FORWARD LENGTH=718	0	0	0	0	4.12739	0	0	3.66638	0	0	0	0
AT4G24690.1 | Symbols: | ubiquitin-associated (UBA)/TS-N domain-containing protein / octicosapeptide/Phox/Bemp1 (PB1) domain-containing protein | chr4:12741191-12744202 FORWARD LENGTH=704	0	0	0	0	0	0	3.78654	0	0	0	0	0
AT4G24770.1 | Symbols: RBP31, ATRBP31, CP31, ATRBP33 | 31-kDa RNA binding protein | chr4:12766223-12767952 REVERSE LENGTH=329	0	0	0	0	0	0	0	0	3.1138	2.94926	3.76381	3.38605
AT4G24830.1 | Symbols: | arginosuccinate synthase family | chr4:12793085-12795857 REVERSE LENGTH=494;AT4G24830.2 | Symbols: | arginosuccinate synthase family | chr4:12793085-12795857 REVERSE LENGTH=450	0	0	0	0	0	0	0	0	0	2.34515	0	5.59085
AT4G25100.5 | Symbols: FSD1 | Fe superoxide dismutase 1 | chr4:12884649-12886501 REVERSE LENGTH=212;AT4G25100.3 | Symbols: FSD1 | Fe superoxide dismutase 1 | chr4:12884649-12886501 REVERSE LENGTH=212;AT4G25100.2 | Symbols: FSD1 | Fe superoxide dismutase 1	0	0	0	0	0	0	0	0	0	0	0	2.55954
AT4G25210.1 | Symbols: | DNA-binding storekeeper protein-related transcriptional regulator | chr4:12918446-12919552 FORWARD LENGTH=368	0	0	0	0	3.63635	0	0	0	0	0	0	0
AT4G25370.1 | Symbols: | Double Clp-N motif protein | chr4:12972747-12974580 FORWARD LENGTH=238	0	0	0	0	0	0	0	0	0	0	2.96981	0
AT4G25500.4 | Symbols: RSP35, RS40, At-RS40 | arginine/serine-rich splicing factor 35 | chr4:13025168-13027243 FORWARD LENGTH=350;AT4G25500.1 | Symbols: ATRSP35, ATRSP40, AT-SRP40, RSP35, RS40, At-RS40 | arginine/serine-rich splicing factor 35 | chr4:13025	0	0	0	0	0	0	3.01211	3.36383	0	0	2.05016	2.18487
AT4G25550.1 | Symbols: | Cleavage/polyadenylation specificity factor, 25kDa subunit | chr4:13048519-13050873 FORWARD LENGTH=200	3.62721	2.597	4.97635	2.6865	0	2.74977	2.01214	2.57155	0	0	0	0
AT4G25840.1 | Symbols: GPP1 | glycerol-3-phosphatase 1 | chr4:13139026-13140719 FORWARD LENGTH=298	0	0	0	0	0	0	0	0	0	0	0	2.79123
AT4G26190.1 | Symbols: | Haloacid dehalogenase-like hydrolase (HAD) superfamily protein | chr4:13262473-13266282 REVERSE LENGTH=1057	2.64886	0	0	0	0	0	0	0	0	0	0	0
AT4G26300.1 | Symbols: emb1027 | Arginyl-tRNA synthetase, class Ic | chr4:13308400-13313109 REVERSE LENGTH=642	0	0	0	0	0	0	0	0	0	0	0	2.54604
AT4G26510.2 | Symbols: UKL4 | uridine kinase-like 4 | chr4:13384503-13387920 FORWARD LENGTH=469;AT4G26510.1 | Symbols: UKL4 | uridine kinase-like 4 | chr4:13384503-13387920 FORWARD LENGTH=469	0	0	0	0	0	0	0	0	0	2.22441	0	0
AT4G26530.2 | Symbols: | Aldolase superfamily protein | chr4:13391566-13392937 FORWARD LENGTH=358;AT4G26530.1 | Symbols: | Aldolase superfamily protein | chr4:13391566-13392937 FORWARD LENGTH=358	0	0	0	0	0	0	0	0	0	0	0	2.12281
AT4G26600.1 | Symbols: | S-adenosyl-L-methionine-dependent methyltransferases superfamily protein | chr4:13419629-13423418 FORWARD LENGTH=671	0	0	0	0	3.33638	3.79231	2.07177	0	3.76825	3.59828	2.11713	4.74243
AT4G26650.1 | Symbols: | RNA-binding (RRM/RBD/RNP motifs) family protein | chr4:13445552-13447592 FORWARD LENGTH=455;AT4G26650.2 | Symbols: | RNA-binding (RRM/RBD/RNP motifs) family protein | chr4:13445265-13447592 FORWARD LENGTH=452	0	0	0	0	0	0	0	3.44723	0	0	0	0
AT4G26780.1 | Symbols: AR192 | Co-chaperone GrpE family protein | chr4:13485066-13486560 REVERSE LENGTH=327	0	0	0	0	6.97764	4.58763	5.78212	4.77878	0	0	0	0
AT4G26780.1 | Symbols: AR192 | Co-chaperone GrpE family protein | chr4:13485066-13486560 REVERSE LENGTH=327	0	0	0	0	0	0	0	0	2.49278	2.41958	2.5696	0
AT4G26900.1 | Symbols: AT-HF, HISN4 | HIS HF | chr4:13515514-13519608 FORWARD LENGTH=592	0	0	0	0	0	0	0	0	0	0	0	2.489
AT4G27320.1 | Symbols: ATPHOS34, PHOS34 | Adenine nucleotide alpha hydrolases-like superfamily protein | chr4:13678860-13680717 REVERSE LENGTH=260	0	0	0	0	0	0	0	0	2.43502	0	0	0
AT4G27430.2 | Symbols: CIP7 | COP1-interacting protein 7 | chr4:13718817-13722736 FORWARD LENGTH=1058;AT4G27430.1 | Symbols: CIP7 | COP1-interacting protein 7 | chr4:13718817-13722736 FORWARD LENGTH=1058	0	0	0	5.04923	0	0	0	0	0	0	0	0
AT4G27450.1 | Symbols: | Aluminium induced protein with YGL and LRDR motifs | chr4:13727665-13728683 REVERSE LENGTH=250	0	0	0	0	0	0	0	0	0	0	0	2.2518
AT4G27740.1 | Symbols: | Yippee family putative zinc-binding protein | chr4:13839148-13839616 FORWARD LENGTH=105	2.54	3.3669	0	3.73649	0	0	0	0	0	0	0	0
AT4G27860.2 | Symbols: | vacuolar iron transporter (VIT) family protein | chr4:13873808-13876240 FORWARD LENGTH=596;AT4G27860.1 | Symbols: | vacuolar iron transporter (VIT) family protein | chr4:13873808-13876240 FORWARD LENGTH=611	0	0	0	0	0	0	2.59682	0	0	0	0	0
AT4G27870.1 | Symbols: | Vacuolar iron transporter (VIT) family protein | chr4:13878983-13882679 FORWARD LENGTH=761	0	0	0	0	5.05923	4.34941	4.72105	4.72177	0	0	0	0
AT4G28250.2 | Symbols: ATEXPB3, EXPB3, ATHEXP BETA 1.6 | expansin B3 | chr4:14000446-14001945 REVERSE LENGTH=258;AT4G28250.1 | Symbols: ATEXPB3, EXPB3, ATHEXP BETA 1.6 | expansin B3 | chr4:14000446-14001945 REVERSE LENGTH=264	2.47109	2.19361	0	2.74865	0	0	0	0	0	0	0	0
AT4G28706.1 | Symbols: | pfkB-like carbohydrate kinase family protein | chr4:14167805-14170619 FORWARD LENGTH=401;AT4G28706.3 | Symbols: | pfkB-like carbohydrate kinase family protein | chr4:14167805-14170619 FORWARD LENGTH=403;AT4G28706.2 | Symbols: |	0	0	0	0	0	0	0	0	0	0	2.99028	4.00916
AT4G29000.1 | Symbols: | Tesmin/TSO1-like CXC domain-containing protein | chr4:14293957-14296602 FORWARD LENGTH=603	0	0	0	0	2.96868	0	0	0	0	0	0	0
AT4G29160.2 | Symbols: SNF7.1 | SNF7 family protein | chr4:14381350-14382342 FORWARD LENGTH=192;AT2G19830.1 | Symbols: SNF7.2, VPS32 | SNF7 family protein | chr2:8558101-8559389 REVERSE LENGTH=213;AT4G29160.3 | Symbols: SNF7.1 | SNF7 family protein | chr4:	0	0	0	0	0	0	0	0	0	0	2.34355	3.35451
AT4G29520.1 | Symbols: | LOCATED IN: endoplasmic reticulum, plasma membrane;EXPRESSED IN: 23 plant structures;EXPRESSED DURING: 14 growth stages;CONTAINS InterPro DOMAIN/s: Saposin B (InterPro:IPR008139);Has 137 Blast hits to 137 proteins in 50 specie	0	0	0	0	2.05601	2.20726	0	0	0	0	0	0
AT4G29730.1 | Symbols: NFC5, MSI5 | nucleosome/chromatin assembly factor group C5 | chr4:14559255-14562522 REVERSE LENGTH=487	0	0	0	0	2.53027	0	0	0	0	0	0	0
AT4G29750.1 | Symbols: | CRS1 / YhbY (CRM) domain-containing protein | chr4:14569728-14572962 FORWARD LENGTH=841	0	0	0	0	0	0	0	0	0	2.76869	0	0
AT4G30140.1 | Symbols: CDEF1 | GDSL-like Lipase/Acylhydrolase superfamily protein | chr4:14738603-14740548 REVERSE LENGTH=348	0	0	0	0	0	0	0	0	2.97277	0	0	0
AT4G30220.1 | Symbols: RUXF | small nuclear ribonucleoprotein F | chr4:14803100-14804259 REVERSE LENGTH=88;AT4G30220.2 | Symbols: RUXF | small nuclear ribonucleoprotein F | chr4:14803100-14804259 REVERSE LENGTH=96	0	0	0	0	0	2.82224	0	0	0	0	0	0
AT4G30330.1 | Symbols: | Small nuclear ribonucleoprotein family protein | chr4:14836773-14837919 REVERSE LENGTH=88	0	0	0	0	3.02463	0	4.70488	3.6963	0	0	0	0
AT4G30530.1 | Symbols: | Class I glutamine amidotransferase-like superfamily protein | chr4:14920605-14922286 FORWARD LENGTH=250	0	0	0	0	0	0	0	0	0	0	0	2.69303
AT4G30620.1 | Symbols: | Uncharacterised BCR, YbaB family COG0718 | chr4:14948724-14950035 REVERSE LENGTH=180	0	0	0	0	0	0	0	0	0	0	2.48057	0
AT4G30935.1 | Symbols: WRKY32, ATWRKY32 | WRKY DNA-binding protein 32 | chr4:15051916-15053908 REVERSE LENGTH=466	0	3.93407	0	5.69002	0	0	0	0	0	0	0	0
AT4G31080.1 | Symbols: | Protein of unknown function (DUF2296) | chr4:15121186-15123072 FORWARD LENGTH=409;AT4G31080.2 | Symbols: | Protein of unknown function (DUF2296) | chr4:15121186-15123072 FORWARD LENGTH=443	0	0	0	0	0	0	0	2.63484	0	0	0	0
AT4G31120.2 | Symbols: PRMT5 | SHK1 binding protein 1 | chr4:15132538-15136568 REVERSE LENGTH=584;AT4G31120.1 | Symbols: SKB1, ATPRMT5 | SHK1 binding protein 1 | chr4:15132185-15136568 REVERSE LENGTH=642	0	0	0	0	0	0	0	0	0	0	0	2.12633
AT4G31160.1 | Symbols: DCAF1 | DDB1-CUL4 associated factor 1 | chr4:15145936-15152939 FORWARD LENGTH=1883	0	0	0	0	0	0	0	0	2.79516	3.62252	5.29978	4.43752
AT4G31430.3 | Symbols: | unknown protein;LOCATED IN: plasma membrane;EXPRESSED IN: 25 plant structures;EXPRESSED DURING: 15 growth stages;Has 35333 Blast hits to 34131 proteins in 2444 species: Archae - 798;Bacteria - 22429;Metazoa - 974;Fungi - 99	0	0	0	0	0	0	3.21998	3.58186	4.76871	4.4553	4.40544	3.55308
AT4G31580.2 | Symbols: SRZ-22, SRZ22, RSZP22, RSZ22, At-RSZ22 | serine/arginine-rich 22 | chr4:15306983-15308064 FORWARD LENGTH=200;AT4G31580.1 | Symbols: SRZ-22, SRZ22, RSZP22, RSZ22, At-RSZ22 | serine/arginine-rich 22 | chr4:15306983-15308064 FORWARD LEN	0	0	0	0	0	2.51012	4.12609	3.66091	0	0	2.09246	0
AT4G31990.4 | Symbols: ASP5 | aspartate aminotransferase 5 | chr4:15471074-15473521 REVERSE LENGTH=448;AT4G31990.2 | Symbols: ASP5, AAT3, ATAAT1 | aspartate aminotransferase 5 | chr4:15471074-15473521 REVERSE LENGTH=453;AT4G31990.1 | Symbols: ASP5, AAT3, A	0	0	0	0	0	0	0	0	0	0	0	3.21352
AT4G32120.1 | Symbols: | Galactosyltransferase family protein | chr4:15517230-15519687 REVERSE LENGTH=345	0	0	0	0	3.08691	0	0	0	0	0	0	0
AT4G32330.2 | Symbols: | TPX2 (targeting protein for Xklp2) protein family | chr4:15609801-15611867 FORWARD LENGTH=436;AT4G32330.3 | Symbols: | TPX2 (targeting protein for Xklp2) protein family | chr4:15609801-15611867 FORWARD LENGTH=437;AT4G32330.1 | Sy	0	0	0	0	0	0	0	2.94533	0	0	0	0
AT4G32420.3 | Symbols: | Cyclophilin-like peptidyl-prolyl cis-trans isomerase family protein | chr4:15647550-15652103 REVERSE LENGTH=837;AT4G32420.1 | Symbols: | Cyclophilin-like peptidyl-prolyl cis-trans isomerase family protein | chr4:15647550-15652103	0	0	0	0	3.32202	4.13916	3.46319	2.70385	0	0	0	0
AT4G32760.1 | Symbols: | ENTH/VHS/GAT family protein | chr4:15799376-15803832 FORWARD LENGTH=675;AT4G32760.2 | Symbols: | ENTH/VHS/GAT family protein | chr4:15799376-15803832 FORWARD LENGTH=676	0	4.17953	0	1.90572	0	0	0	0	0	0	0	0
AT4G32915.1 | Symbols: | FUNCTIONS IN: molecular_function unknown;INVOLVED IN: regulation of translational fidelity;LOCATED IN: chloroplast;EXPRESSED IN: 22 plant structures;EXPRESSED DURING: 13 growth stages;CONTAINS InterPro DOMAIN/s: Glu-tRNAGln a	0	0	0	0	0	0	0	0	2.10348	0	0	0
AT4G33010.1 | Symbols: AtGLDP1, GLDP1 | glycine decarboxylase P-protein 1 | chr4:15926852-15931150 REVERSE LENGTH=1037;AT4G33010.2 | Symbols: AtGLDP1, GLDP1 | glycine decarboxylase P-protein 1 | chr4:15927133-15931150 REVERSE LENGTH=976	0	0	0	0	0	0	0	0	0	0	0	2.72705
AT4G33050.3 | Symbols: EDA39 | calmodulin-binding family protein | chr4:15944604-15946736 REVERSE LENGTH=488;AT4G33050.2 | Symbols: EDA39 | calmodulin-binding family protein | chr4:15944604-15946736 REVERSE LENGTH=526;AT4G33050.4 | Symbols: EDA39 | calmodu	0	0	0	0	0	0	3.38165	0	0	0	0	0
AT4G33240.3 | Symbols: FAB1A | 1-phosphatidylinositol-4-phosphate 5-kinases;zinc ion binding;1-phosphatidylinositol-3-phosphate 5-kinases | chr4:16029504-16037278 REVERSE LENGTH=1753;AT4G33240.2 | Symbols: FAB1A | 1-phosphatidylinositol-4-phosphate 5-kinas	0	0	0	4.24133	2.39635	0	0	3.01375	0	0	0	0
AT4G33240.3 | Symbols: FAB1A | 1-phosphatidylinositol-4-phosphate 5-kinases;zinc ion binding;1-phosphatidylinositol-3-phosphate 5-kinases | chr4:16029504-16037278 REVERSE LENGTH=1753;AT4G33240.2 | Symbols: FAB1A | 1-phosphatidylinositol-4-phosphate 5-kinas	0	2.84279	0	0	0	0	0	0	0	0	0	0
AT4G33400.1 | Symbols: | Vacuolar import/degradation, Vid27-related protein | chr4:16078189-16080410 REVERSE LENGTH=645	0	0	0	0	0	0	0	2.45024	0	0	0	0
AT4G33510.1 | Symbols: DHS2 | 3-deoxy-d-arabino-heptulosonate 7-phosphate synthase | chr4:16116496-16118549 FORWARD LENGTH=507;AT4G33510.2 | Symbols: DHS2 | 3-deoxy-d-arabino-heptulosonate 7-phosphate synthase | chr4:16116496-16118233 FORWARD LENGTH=432	0	0	0	0	0	0	0	2.00913	0	0	0	0
AT4G33580.1 | Symbols: ATBCA5, BCA5 | beta carbonic anhydrase 5 | chr4:16139406-16141363 FORWARD LENGTH=301;AT4G33580.2 | Symbols: ATBCA5, BCA5 | beta carbonic anhydrase 5 | chr4:16139406-16141363 FORWARD LENGTH=302	0	0	0	0	0	0	0	0	0	0	0	2.93947
AT4G33640.1 | Symbols: | unknown protein;Has 30201 Blast hits to 17322 proteins in 780 species: Archae - 12;Bacteria - 1396;Metazoa - 17338;Fungi - 3422;Plants - 5037;Viruses - 0;Other Eukaryotes - 2996 (source: NCBI BLink). | chr4:16159727-1616021	0	0	0	0	0	0	0	0	0	3.13876	0	3.32844
AT4G33670.1 | Symbols: | NAD(P)-linked oxidoreductase superfamily protein | chr4:16169670-16171446 REVERSE LENGTH=319	0	0	0	0	0	0	0	0	3.7129	3.09698	0	3.72774
AT4G33680.1 | Symbols: AGD2 | Pyridoxal phosphate (PLP)-dependent transferases superfamily protein | chr4:16171847-16174630 REVERSE LENGTH=461	0	0	0	0	0	0	0	0	0	0	0	2.13266
AT4G33740.3 | Symbols: | unknown protein;FUNCTIONS IN: molecular_function unknown;INVOLVED IN: biological_process unknown;LOCATED IN: cellular_component unknown;BEST Arabidopsis thaliana protein match is: unknown protein (TAIR:AT4G37820.1);Has 138092	0	0	0	0	2.91507	0	0	3.08957	0	0	0	0
AT4G34030.1 | Symbols: MCCB | 3-methylcrotonyl-CoA carboxylase | chr4:16301298-16303949 FORWARD LENGTH=587	0	0	0	0	0	0	0	0	0	2.13073	0	2.25315
AT4G34660.1 | Symbols: | SH3 domain-containing protein | chr4:16545595-16548294 REVERSE LENGTH=368;AT4G34660.3 | Symbols: | SH3 domain-containing protein | chr4:16545595-16548294 REVERSE LENGTH=317;AT4G34660.2 | Symbols: | SH3 domain-containing protein	4.6569	3.18065	0	0	0	0	0	0	0	0	0	0
AT4G34740.1 | Symbols: ATASE2, CIA1, ATPURF2, ASE2 | GLN phosphoribosyl pyrophosphate amidotransferase 2 | chr4:16574894-16576579 REVERSE LENGTH=561	0	0	0	0	0	0	2.63378	3.54563	0	0	0	0
AT4G35000.1 | Symbols: APX3 | ascorbate peroxidase 3 | chr4:16665007-16667541 REVERSE LENGTH=287	0	0	0	0	0	0	0	3.11344	0	0	0	0
AT4G35090.1 | Symbols: CAT2 | catalase 2 | chr4:16700937-16703215 REVERSE LENGTH=492;AT4G35090.2 | Symbols: CAT2 | catalase 2 | chr4:16701105-16703215 REVERSE LENGTH=474	0	0	0	0	0	0	0	2.61946	0	0	0	0
AT4G35240.2 | Symbols: | Protein of unknown function (DUF630 and DUF632) | chr4:16761334-16764324 REVERSE LENGTH=865;AT4G35240.1 | Symbols: | Protein of unknown function (DUF630 and DUF632) | chr4:16761334-16764324 REVERSE LENGTH=865	0	0	0	0	0	0	0	0	0	2.1089	0	0
AT4G35260.1 | Symbols: IDH1, IDH-I | isocitrate dehydrogenase 1 | chr4:16774494-16776233 REVERSE LENGTH=367	0	0	0	0	0	0	0	3.60683	0	0	0	0
AT4G35560.1 | Symbols: | Transducin/WD40 repeat-like superfamily protein | chr4:16881562-16886878 FORWARD LENGTH=1049	6.05587	0	0	0	0	0	0	0	0	0	0	0
AT4G35560.2 | Symbols: | Transducin/WD40 repeat-like superfamily protein | chr4:16881562-16886878 FORWARD LENGTH=1050	0	0	0	5.49555	0	0	0	0	0	0	0	0
AT4G35560.2 | Symbols: | Transducin/WD40 repeat-like superfamily protein | chr4:16881562-16886878 FORWARD LENGTH=1050;AT4G35560.1 | Symbols: | Transducin/WD40 repeat-like superfamily protein | chr4:16881562-16886878 FORWARD LENGTH=1049	0	5.24107	0	0	0	0	0	0	0	0	0	0
AT4G35785.2 | Symbols: | RNA-binding (RRM/RBD/RNP motifs) family protein | chr4:16953211-16955127 REVERSE LENGTH=239;AT4G35785.1 | Symbols: | RNA-binding (RRM/RBD/RNP motifs) family protein | chr4:16953211-16955127 REVERSE LENGTH=238;AT4G35785.3 | Symbol	0	0	0	0	0	2.15851	2.45019	0	0	0	0	0
AT4G35785.4 | Symbols: | RNA-binding (RRM/RBD/RNP motifs) family protein | chr4:16953404-16955127 REVERSE LENGTH=201;AT4G35785.3 | Symbols: | RNA-binding (RRM/RBD/RNP motifs) family protein | chr4:16953708-16955127 REVERSE LENGTH=207;AT4G35785.1 | Symbol	0	0	0	0	0	0	0	0	0	2.42988	0	0
AT4G35790.2 | Symbols: ATPLDDELTA, PLDDELTA | phospholipase D delta | chr4:16955774-16959875 REVERSE LENGTH=857;AT4G35790.1 | Symbols: ATPLDDELTA, PLDDELTA | phospholipase D delta | chr4:16955774-16959875 REVERSE LENGTH=868;AT4G35790.3 | Symbols: ATPLDDELT	0	0	0	0	0	0	0	3.25289	0	0	0	0
AT4G36360.1 | Symbols: BGAL3 | beta-galactosidase 3 | chr4:17176840-17181143 REVERSE LENGTH=856;AT4G36360.2 | Symbols: BGAL3 | beta-galactosidase 3 | chr4:17176840-17181143 REVERSE LENGTH=855	2.93801	0	0	0	0	0	0	0	0	0	0	0
AT4G36530.1 | Symbols: | alpha/beta-Hydrolases superfamily protein | chr4:17240120-17241518 REVERSE LENGTH=321;AT4G36530.2 | Symbols: | alpha/beta-Hydrolases superfamily protein | chr4:17240120-17241770 REVERSE LENGTH=378	0	0	0	0	0	0	0	0	2.15031	2.8428	0	0
AT4G36730.2 | Symbols: GBF1 | G-box binding factor 1 | chr4:17309850-17311752 REVERSE LENGTH=313;AT4G36730.1 | Symbols: GBF1 | G-box binding factor 1 | chr4:17309850-17311752 REVERSE LENGTH=315	0	0	0	0	0	0	0	0	0	2.89827	3.47069	3.31942
AT4G36750.1 | Symbols: | Quinone reductase family protein | chr4:17324642-17326215 FORWARD LENGTH=273	0	0	0	0	0	0	0	3.30942	2.89876	3.15135	0	0
AT4G36810.1 | Symbols: GGPS1 | geranylgeranyl pyrophosphate synthase 1 | chr4:17343513-17344628 FORWARD LENGTH=371	0	0	0	0	0	0	0	0	0	0	2.09101	3.4557
AT4G36980.2 | Symbols: | FUNCTIONS IN: molecular_function unknown;INVOLVED IN: biological_process unknown;EXPRESSED IN: 23 plant structures;EXPRESSED DURING: 13 growth stages;CONTAINS InterPro DOMAIN/s: Splicing factor, suppressor of white apricot (In	0	0	0	0	0	0	0	2.36387	0	0	0	0
AT4G37020.1 | Symbols: | BEST Arabidopsis thaliana protein match is: eukaryotic initiation factor 4A-III (TAIR:AT3G19760.1);Has 30201 Blast hits to 17322 proteins in 780 species: Archae - 12;Bacteria - 1396;Metazoa - 17338;Fungi - 3422;Plants - 5037;	3.3831	0	0	0	0	0	0	0	0	0	0	0
AT4G37830.1 | Symbols: | cytochrome c oxidase-related | chr4:17787672-17788762 REVERSE LENGTH=102	0	0	0	0	0	0	0	3.26936	0	2.64903	0	0
AT4G38040.1 | Symbols: | Exostosin family protein | chr4:17867501-17869131 FORWARD LENGTH=425	0	0	0	0	0	0	0	0	2.15522	0	0	0
AT4G38220.1 | Symbols: | Peptidase M20/M25/M40 family protein | chr4:17925251-17926919 FORWARD LENGTH=430;AT4G38220.2 | Symbols: | Peptidase M20/M25/M40 family protein | chr4:17925251-17926919 FORWARD LENGTH=433	0	0	0	0	0	0	0	0	0	0	0	2.12902
AT4G38460.1 | Symbols: GGR | geranylgeranyl reductase | chr4:17994849-17995974 FORWARD LENGTH=326	0	0	0	0	0	0	0	0	0	0	0	2.04427
AT4G38580.1 | Symbols: ATFP6, HIPP26, FP6 | farnesylated protein 6 | chr4:18034596-18035693 FORWARD LENGTH=153	0	0	0	0	0	0	2.64896	2.19063	0	0	0	0
AT4G38680.1 | Symbols: GRP2, CSDP2, CSP2, ATCSP2 | glycine rich protein 2 | chr4:18072240-18072851 REVERSE LENGTH=203	0	0	0	0	0	0	3.4597	2.68363	0	2.87108	2.55528	3.83071
AT4G39080.1 | Symbols: VHA-A3 | vacuolar proton ATPase A3 | chr4:18209513-18214752 FORWARD LENGTH=821	0	0	0	0	0	0	0	0	0	0	0	2.05832
AT4G39090.1 | Symbols: RD19, RD19A | Papain family cysteine protease | chr4:18215826-18217326 REVERSE LENGTH=368	0	0	0	0	0	0	0	0	0	2.20086	2.56431	0
AT4G39680.2 | Symbols: | SAP domain-containing protein | chr4:18414604-18416938 REVERSE LENGTH=633;AT4G39680.1 | Symbols: | SAP domain-containing protein | chr4:18414604-18416938 REVERSE LENGTH=633	0	0	0	0	3.52492	2.74779	3.71722	2.9477	0	0	0	0
AT4G39820.1 | Symbols: | Tetratricopeptide repeat (TPR)-like superfamily protein | chr4:18476698-18477924 REVERSE LENGTH=408	0	0	0	3.59186	3.86561	5.06538	5.15627	5.39542	0	3.00229	3.02168	3.0528
AT4G39850.1 | Symbols: PXA1, PED3, CTS, ACN2, AtABCD1 | peroxisomal ABC transporter 1 | chr4:18489220-18496762 FORWARD LENGTH=1337;AT4G39850.2 | Symbols: PXA1 | peroxisomal ABC transporter 1 | chr4:18489220-18496762 FORWARD LENGTH=1338;AT4G39850.3 | Symbol	0	0	0	0	3.09484	2.92365	0	0	0	0	0	0
AT5G01010.4 | Symbols: | EXPRESSED IN: 23 plant structures;EXPRESSED DURING: 14 growth stages;CONTAINS InterPro DOMAIN/s: GOLD (InterPro:IPR009038). | chr5:1388-4924 REVERSE LENGTH=472;AT5G01010.2 | Symbols: | EXPRESSED IN: 23 plant structures;EXPRESS	0	0	0	0	0	0	0	0	0	0	0	2.48203
AT5G01590.1 | Symbols: | unknown protein;FUNCTIONS IN: molecular_function unknown;INVOLVED IN: biological_process unknown;LOCATED IN: chloroplast, chloroplast envelope;EXPRESSED IN: 22 plant structures;EXPRESSED DURING: 13 growth stages;Has 60 Blast	0	0	6.61255	3.37308	0	0	2.31247	0	0	0	0	0
AT5G01600.1 | Symbols: ATFER1, FER1 | ferretin 1 | chr5:228149-229594 REVERSE LENGTH=255	0	0	0	0	0	0	0	0	2.22782	2.67066	2.48466	2.6956
AT5G02310.1 | Symbols: PRT6 | proteolysis 6 | chr5:474279-482552 FORWARD LENGTH=2006	4.96935	0	6.96297	4.22964	0	0	0	0	0	0	0	0
AT5G02530.2 | Symbols: | RNA-binding (RRM/RBD/RNP motifs) family protein | chr5:564332-565776 REVERSE LENGTH=290;AT5G02530.1 | Symbols: | RNA-binding (RRM/RBD/RNP motifs) family protein | chr5:564332-565776 REVERSE LENGTH=292	0	0	0	0	0	0	3.90154	4.49955	0	0	0	0
AT5G02570.1 | Symbols: | Histone superfamily protein | chr5:576742-577140 REVERSE LENGTH=132	0	0	0	0	0	0	0	2.66654	0	0	0	0
AT5G02790.1 | Symbols: GSTL3 | Glutathione S-transferase family protein | chr5:632877-634858 FORWARD LENGTH=235	0	0	0	0	0	0	0	0	0	0	0	3.64482
AT5G02850.1 | Symbols: | hydroxyproline-rich glycoprotein family protein | chr5:652159-653439 FORWARD LENGTH=426	0	0	0	0	0	2.64379	4.99491	4.07687	0	0	0	0
AT5G03220.1 | Symbols: | Mediator complex, subunit Med7 | chr5:767617-768584 REVERSE LENGTH=168;AT5G03500.3 | Symbols: | Mediator complex, subunit Med7 | chr5:876673-877660 REVERSE LENGTH=168;AT5G03500.2 | Symbols: | Mediator complex, subunit Med7 | chr	0	0	0	0	0	0	0	0	0	2.45763	2.25644	0
AT5G03290.1 | Symbols: IDH-V | isocitrate dehydrogenase V | chr5:794043-795939 FORWARD LENGTH=374	0	0	0	0	0	0	0	2.30784	0	0	0	0
AT5G03300.1 | Symbols: ADK2 | adenosine kinase 2 | chr5:796573-798997 FORWARD LENGTH=345	0	0	0	0	0	0	3.08185	0	0	0	0	0
AT5G03380.2 | Symbols: | Heavy metal transport/detoxification superfamily protein | chr5:832400-834128 REVERSE LENGTH=365;AT5G03380.1 | Symbols: | Heavy metal transport/detoxification superfamily protein | chr5:832400-834301 REVERSE LENGTH=392	0	0	0	0	0	0	3.00164	3.19765	0	0	0	0
AT5G03440.2 | Symbols: | unknown protein;BEST Arabidopsis thaliana protein match is: unknown protein (TAIR:AT3G54880.1);Has 35333 Blast hits to 34131 proteins in 2444 species: Archae - 798;Bacteria - 22429;Metazoa - 974;Fungi - 991;Plants - 531;Vir	0	3.15661	0	0	0	0	0	0	0	0	0	0
AT5G03455.1 | Symbols: CDC25, ARATH;CDC25, ACR2 | Rhodanese/Cell cycle control phosphatase superfamily protein | chr5:862592-863949 FORWARD LENGTH=146	0	0	0	0	0	0	0	2.80031	0	0	0	0
AT5G03460.1 | Symbols: | unknown protein;FUNCTIONS IN: molecular_function unknown;INVOLVED IN: biological_process unknown;LOCATED IN: endomembrane system;EXPRESSED IN: 24 plant structures;EXPRESSED DURING: 15 growth stages;Has 30201 Blast hits to 17	0	0	0	0	0	0	0	0	2.64695	0	0	2.04028
AT5G03610.1 | Symbols: | GDSL-like Lipase/Acylhydrolase superfamily protein | chr5:915650-918326 FORWARD LENGTH=359	0	0	0	0	0	0	2.75492	2.74185	0	0	0	0
AT5G03630.1 | Symbols: ATMDAR2 | Pyridine nucleotide-disulphide oxidoreductase family protein | chr5:922378-924616 REVERSE LENGTH=435	0	0	0	0	0	0	2.38243	0	0	0	0	2.14281
AT5G03740.1 | Symbols: HD2C, HDT3 | histone deacetylase 2C | chr5:981994-983961 FORWARD LENGTH=294	0	0	0	0	0	0	3.47396	0	0	0	0	0
AT5G04020.1 | Symbols: | calmodulin binding | chr5:1081980-1086546 REVERSE LENGTH=1495	0	0	0	0	0	0	2.21321	2.8317	0	0	0	0
AT5G04280.1 | Symbols: | RNA-binding (RRM/RBD/RNP motifs) family protein with retrovirus zinc finger-like domain | chr5:1192461-1195413 FORWARD LENGTH=310	0	0	0	0	0	0	2.53315	2.33362	0	0	0	0
AT5G04440.1 | Symbols: | Protein of unknown function (DUF1997) | chr5:1254957-1256624 FORWARD LENGTH=255	0	0	0	0	0	0	0	0	0	0	0	3.02818
AT5G04510.1 | Symbols: PDK1, ATPDK1 | 3-phosphoinositide-dependent protein kinase 1 | chr5:1287235-1289681 FORWARD LENGTH=491	0	0	0	4.26356	0	0	0	0	0	0	0	0
AT5G04590.1 | Symbols: SIR | sulfite reductase | chr5:1319404-1322298 FORWARD LENGTH=642	0	0	0	0	0	0	0	3.95439	0	0	0	0
AT5G04830.2 | Symbols: | Nuclear transport factor 2 (NTF2) family protein | chr5:1402294-1403671 REVERSE LENGTH=178;AT5G04830.1 | Symbols: | Nuclear transport factor 2 (NTF2) family protein | chr5:1402294-1403671 REVERSE LENGTH=178	0	0	0	0	0	0	0	0	0	0	2.16917	0
AT5G04900.1 | Symbols: NOL | NYC1-like | chr5:1434826-1437194 FORWARD LENGTH=348	0	0	0	0	0	0	0	2.41426	0	0	0	0
AT5G04990.1 | Symbols: SUN1, ATSUN1 | SAD1/UNC-84 domain protein 1 | chr5:1471698-1473770 REVERSE LENGTH=471	0	0	0	0	0	0	2.34713	2.5833	0	0	0	0
AT5G05270.2 | Symbols: | Chalcone-flavanone isomerase family protein | chr5:1563543-1564827 FORWARD LENGTH=209;AT5G05270.1 | Symbols: | Chalcone-flavanone isomerase family protein | chr5:1563492-1564827 FORWARD LENGTH=209	0	0	0	0	0	0	0	0	0	0	0	2.22566
AT5G05370.1 | Symbols: | Cytochrome b-c1 complex, subunit 8 protein | chr5:1590977-1591869 REVERSE LENGTH=72;AT3G10860.1 | Symbols: | Cytochrome b-c1 complex, subunit 8 protein | chr3:3399815-3400514 FORWARD LENGTH=72	0	0	0	0	0	0	0	0	0	2.19529	0	4.11345
AT5G05580.2 | Symbols: FAD8 | fatty acid desaturase 8 | chr5:1664331-1666190 FORWARD LENGTH=382;AT5G05580.1 | Symbols: FAD8 | fatty acid desaturase 8 | chr5:1664331-1666345 FORWARD LENGTH=435;AT3G11170.1 | Symbols: FAD7, FADD | fatty acid desaturase 7 | ch	0	0	0	0	0	0	0	0	0	0	0	2.03785
AT5G05590.1 | Symbols: PAI2 | phosphoribosylanthranilate isomerase 2 | chr5:1666734-1668214 REVERSE LENGTH=275;AT5G05590.2 | Symbols: PAI2 | phosphoribosylanthranilate isomerase 2 | chr5:1667039-1668214 REVERSE LENGTH=255	0	0	0	0	0	0	0	0	0	0	3.45263	2.4726
AT5G05670.2 | Symbols: | signal recognition particle binding | chr5:1695916-1697534 REVERSE LENGTH=260;AT5G05670.1 | Symbols: | signal recognition particle binding | chr5:1695916-1697534 REVERSE LENGTH=260	0	0	0	0	0	0	0	3.59713	0	0	0	0
AT5G05730.1 | Symbols: ASA1, TRP5, AMT1, WEI2, JDL1 | anthranilate synthase alpha subunit 1 | chr5:1719740-1722811 REVERSE LENGTH=595;AT5G05730.2 | Symbols: ASA1 | anthranilate synthase alpha subunit 1 | chr5:1719740-1722811 REVERSE LENGTH=624	0	0	0	0	0	0	0	0	0	0	0	2.47718
AT5G05780.1 | Symbols: RPN8A, AE3, ATHMOV34 | RP non-ATPase subunit 8A | chr5:1735862-1738176 FORWARD LENGTH=308;AT5G05780.2 | Symbols: RPN8A | RP non-ATPase subunit 8A | chr5:1735862-1738176 FORWARD LENGTH=305;AT3G11270.1 | Symbols: MEE34 | Mov34/MPN/PAD-	0	0	0	0	0	0	0	2.38629	0	0	0	0
AT5G06060.1 | Symbols: | NAD(P)-binding Rossmann-fold superfamily protein | chr5:1824066-1825833 REVERSE LENGTH=264	0	0	0	0	0	0	0	0	0	0	0	2.006
AT5G06290.1 | Symbols: 2-Cys Prx B, 2CPB | 2-cysteine peroxiredoxin B | chr5:1919380-1921211 FORWARD LENGTH=273	0	0	0	0	0	0	0	0	0	0	0	3.53785
AT5G06600.2 | Symbols: UBP12 | ubiquitin-specific protease 12 | chr5:2019545-2027834 REVERSE LENGTH=1115;AT5G06600.1 | Symbols: UBP12 | ubiquitin-specific protease 12 | chr5:2019545-2027834 REVERSE LENGTH=1116;AT5G06600.3 | Symbols: UBP12 | ubiquitin-speci	0	0	0	0	0	0	0	3.09055	0	2.94575	2.50974	4.43739
AT5G06950.4 | Symbols: AHBP-1B, TGA2 | bZIP transcription factor family protein | chr5:2152323-2154174 FORWARD LENGTH=330;AT5G06950.3 | Symbols: AHBP-1B, TGA2 | bZIP transcription factor family protein | chr5:2152323-2154174 FORWARD LENGTH=330;AT5G06950.2	0	0	0	0	0	0	0	0	0	2.55591	0	2.13481
AT5G07370.4 | Symbols: IPK2a, ATIPK2A | inositol polyphosphate kinase 2 alpha | chr5:2331251-2332111 FORWARD LENGTH=286;AT5G07370.3 | Symbols: IPK2a, ATIPK2A | inositol polyphosphate kinase 2 alpha | chr5:2331251-2332111 FORWARD LENGTH=286;AT5G07370.2 | Sy	5.00952	2.70401	0	0	0	0	0	0	0	0	0	0
AT5G07440.2 | Symbols: GDH2 | glutamate dehydrogenase 2 | chr5:2356153-2358012 FORWARD LENGTH=411;AT5G07440.1 | Symbols: GDH2 | glutamate dehydrogenase 2 | chr5:2356153-2358012 FORWARD LENGTH=411;AT5G07440.3 | Symbols: GDH2 | glutamate dehydrogenase 2 | ch	0	0	0	0	0	0	0	0	0	0	2.78556	0
AT5G08120.1 | Symbols: MPB2C | movement protein binding protein 2C | chr5:2600743-2602678 REVERSE LENGTH=326	0	0	0	0	0	0	0	0	0	0	2.04016	2.22279
AT5G08180.2 | Symbols: | Ribosomal protein L7Ae/L30e/S12e/Gadd45 family protein | chr5:2631843-2633374 REVERSE LENGTH=156;AT5G08180.1 | Symbols: | Ribosomal protein L7Ae/L30e/S12e/Gadd45 family protein | chr5:2631843-2633374 REVERSE LENGTH=156	0	0	0	0	0	0	4.55923	4.26539	0	0	0	0
AT5G08300.1 | Symbols: | Succinyl-CoA ligase, alpha subunit | chr5:2667579-2669672 FORWARD LENGTH=347	0	0	0	0	0	0	0	0	0	0	2.32683	3.35066
AT5G08440.1 | Symbols: | unknown protein;FUNCTIONS IN: molecular_function unknown;INVOLVED IN: biological_process unknown;LOCATED IN: plasma membrane;EXPRESSED IN: 21 plant structures;EXPRESSED DURING: 13 growth stages;BEST Arabidopsis thaliana prot	0	0	0	0	0	0	3.0924	0	0	0	0	0
AT5G08530.1 | Symbols: CI51 | 51 kDa subunit of complex I | chr5:2759848-2761726 REVERSE LENGTH=486	0	0	0	0	0	0	0	2.28244	0	0	0	0
AT5G08570.1 | Symbols: | Pyruvate kinase family protein | chr5:2778433-2780300 FORWARD LENGTH=510	0	0	0	0	0	0	0	0	2.23193	2.18334	0	0
AT5G08660.1 | Symbols: | Protein of unknown function (DUF668) | chr5:2814526-2817845 FORWARD LENGTH=649	0	2.2441	0	5.06956	0	0	0	0	0	0	0	0
AT5G10230.1 | Symbols: ANNAT7, ANN7 | annexin 7 | chr5:3209738-3211396 REVERSE LENGTH=316	5.06946	0	0	0	0	0	0	0	0	0	0	0
AT5G10230.1 | Symbols: ANNAT7, ANN7 | annexin 7 | chr5:3209738-3211396 REVERSE LENGTH=316	0	2.66318	0	0	0	0	0	0	0	0	0	0
AT5G10240.2 | Symbols: ASN3 | asparagine synthetase 3 | chr5:3212934-3216418 REVERSE LENGTH=577;AT5G10240.1 | Symbols: ASN3 | asparagine synthetase 3 | chr5:3212934-3216418 REVERSE LENGTH=578	0	0	0	0	0	0	2.14864	0	0	0	0	0
AT5G10330.3 | Symbols: EMB2196, HPA1, HISN6A, ATHPA1 | histidinol phosphate aminotransferase 1 | chr5:3248027-3249693 REVERSE LENGTH=362;AT1G71920.3 | Symbols: HISN6B | HISTIDINE BIOSYNTHESIS 6B | chr1:27067333-27068999 FORWARD LENGTH=362;AT1G71920.1 | Sym	0	0	0	0	0	0	0	0	0	0	0	2.06612
AT5G10540.1 | Symbols: | Zincin-like metalloproteases family protein | chr5:3328119-3332462 FORWARD LENGTH=701	0	0	0	0	0	0	0	0	0	0	0	2.57254
AT5G10550.1 | Symbols: GTE2 | global transcription factor group E2 | chr5:3332855-3335232 REVERSE LENGTH=678	0	0	0	0	0	2.2834	5.02831	3.454	0	0	0	0
AT5G10730.1 | Symbols: | NAD(P)-binding Rossmann-fold superfamily protein | chr5:3390822-3392947 REVERSE LENGTH=287	0	0	0	0	0	0	0	0	0	0	0	3.16122
AT5G10840.1 | Symbols: | Endomembrane protein 70 protein family | chr5:3424910-3427797 REVERSE LENGTH=648	0	0	0	0	0	2.81546	2.48463	2.60687	0	0	0	0
AT5G10860.1 | Symbols: | Cystathionine beta-synthase (CBS) family protein | chr5:3429173-3430142 REVERSE LENGTH=206	0	0	0	0	0	0	0	2.083	0	0	0	0
AT5G10920.1 | Symbols: | L-Aspartase-like family protein | chr5:3441805-3443892 FORWARD LENGTH=517	0	0	0	0	0	0	0	0	0	3.3264	3.59633	3.66698
AT5G10940.2 | Symbols: | transducin family protein / WD-40 repeat family protein | chr5:3448890-3454127 REVERSE LENGTH=754;AT5G10940.1 | Symbols: | transducin family protein / WD-40 repeat family protein | chr5:3448890-3454127 REVERSE LENGTH=757	0	0	0	0	0	0	0	0	2.41639	2.61815	3.06363	0
AT5G10950.1 | Symbols: | Tudor/PWWP/MBT superfamily protein | chr5:3459557-3461632 REVERSE LENGTH=395	0	0	0	0	0	0	0	2.07753	0	0	0	0
AT5G11200.1 | Symbols: | DEAD/DEAH box RNA helicase family protein | chr5:3567389-3570686 FORWARD LENGTH=427;AT5G11170.1 | Symbols: | DEAD/DEAH box RNA helicase family protein | chr5:3553334-3556646 FORWARD LENGTH=427;AT5G11200.3 | Symbols: | DEAD/DEA	0	0	0	0	0	0	0	2.49632	0	0	0	0
AT5G11240.1 | Symbols: | transducin family protein / WD-40 repeat family protein | chr5:3582949-3586782 FORWARD LENGTH=615	4.68811	4.11315	0	4.94117	0	0	0	0	0	0	0	0
AT5G11260.1 | Symbols: HY5, TED 5 | Basic-leucine zipper (bZIP) transcription factor family protein | chr5:3593583-3594800 REVERSE LENGTH=168	0	2.08093	0	0	0	0	0	0	0	0	0	0
AT5G11490.1 | Symbols: | adaptin family protein | chr5:3671964-3676144 FORWARD LENGTH=841;AT5G11490.2 | Symbols: | adaptin family protein | chr5:3671964-3676263 FORWARD LENGTH=850	0	0	0	0	0	0	0	0	0	0	0	2.36681
AT5G11580.1 | Symbols: | Regulator of chromosome condensation (RCC1) family protein | chr5:3718913-3721125 FORWARD LENGTH=553	0	0	0	0	0	0	0	0	0	0	0	2.46645
AT5G11670.1 | Symbols: ATNADP-ME2, NADP-ME2 | NADP-malic enzyme 2 | chr5:3754456-3758040 FORWARD LENGTH=588	0	0	0	0	0	0	0	0	0	0	0	2.69184
AT5G11710.1 | Symbols: | ENTH/VHS family protein | chr5:3772981-3776316 FORWARD LENGTH=560	0	0	0	0	0	0	0	0	0	0	2.09233	0
AT5G11880.1 | Symbols: | Pyridoxal-dependent decarboxylase family protein | chr5:3827806-3829942 REVERSE LENGTH=489;AT3G14390.1 | Symbols: | Pyridoxal-dependent decarboxylase family protein | chr3:4806771-4808954 FORWARD LENGTH=484	0	0	0	0	0	0	2.14768	0	0	0	0	0
AT5G12110.1 | Symbols: | Glutathione S-transferase, C-terminal-like;Translation elongation factor EF1B/ribosomal protein S6 | chr5:3914483-3915732 FORWARD LENGTH=228	0	0	0	0	0	0	0	0	2.23108	0	0	0
AT5G12210.2 | Symbols: | RAB geranylgeranyl transferase beta subunit 1 | chr5:3947254-3949595 FORWARD LENGTH=320;AT5G12210.1 | Symbols: AtRGTB1, RGTB1 | RAB geranylgeranyl transferase beta subunit 1 | chr5:3947254-3949595 FORWARD LENGTH=321	0	0	0	0	2.51591	0	0	0	0	0	0	0
AT5G12230.1 | Symbols: MED19A | MED19A;BEST Arabidopsis thaliana protein match is: unknown protein (TAIR:AT5G19480.2);Has 1807 Blast hits to 1807 proteins in 277 species: Archae - 0;Bacteria - 0;Metazoa - 736;Fungi - 347;Plants - 385;Viruses - 0;Ot	0	0	0	0	4.17493	3.60681	4.9482	6.37436	0	0	0	0
AT5G13020.1 | Symbols: | Emsy N Terminus (ENT)/ plant Tudor-like domains-containing protein | chr5:4129691-4132089 REVERSE LENGTH=397	0	0	0	0	5.24004	4.60096	5.77624	5.3949	0	0	0	0
AT5G13200.1 | Symbols: | GRAM domain family protein | chr5:4207081-4208079 FORWARD LENGTH=272	0	0	0	0	0	0	0	0	0	2.46142	0	3.07365
AT5G13280.1 | Symbols: AK-LYS1, AK1, AK | aspartate kinase 1 | chr5:4249516-4252654 FORWARD LENGTH=569	0	0	0	0	0	2.68916	0	0	0	0	0	0
AT5G13300.1 | Symbols: SFC, VAN3, AGD3 | ARF GTPase-activating protein | chr5:4255923-4262018 REVERSE LENGTH=827	0	3.78324	0	5.6905	0	0	0	0	0	0	0	0
AT5G13340.1 | Symbols: | unknown protein;FUNCTIONS IN: molecular_function unknown;INVOLVED IN: biological_process unknown;LOCATED IN: chloroplast;BEST Arabidopsis thaliana protein match is: unknown protein (TAIR:AT1G10890.1);Has 1807 Blast hits to 18	0	0	0	0	0	0	0	2.20005	0	0	0	0
AT5G13420.1 | Symbols: | Aldolase-type TIM barrel family protein | chr5:4302080-4304212 REVERSE LENGTH=438	0	0	0	0	0	0	0	0	0	0	2.8418	3.23934
AT5G13560.1 | Symbols: | unknown protein;BEST Arabidopsis thaliana protein match is: unknown protein (TAIR:AT2G37370.1);Has 12055 Blast hits to 8846 proteins in 811 species: Archae - 217;Bacteria - 1046;Metazoa - 6104;Fungi - 1115;Plants - 528;Viru	0	0	0	0	0	0	0	0	2.81173	0	0	0
AT5G13640.1 | Symbols: ATPDAT, PDAT, PDAT1 | phospholipid:diacylglycerol acyltransferase | chr5:4393529-4397213 FORWARD LENGTH=671	0	0	0	0	0	0	0	0	0	0	0	2.05951
AT5G13850.1 | Symbols: NACA3 | nascent polypeptide-associated complex subunit alpha-like protein 3 | chr5:4471361-4472676 FORWARD LENGTH=204	0	0	0	0	0	0	0	0	0	0	0	3.08379
AT5G14200.1 | Symbols: ATIMD1, IMD1 | isopropylmalate dehydrogenase 1 | chr5:4576220-4578111 FORWARD LENGTH=409;AT5G14200.3 | Symbols: | isopropylmalate dehydrogenase 1 | chr5:4576220-4577962 FORWARD LENGTH=388	0	0	0	0	0	0	0	0	0	0	0	2.17788
AT5G14240.1 | Symbols: | Thioredoxin superfamily protein | chr5:4596223-4597568 REVERSE LENGTH=256	0	0	0	0	0	3.2566	0	0	0	0	0	0
AT5G14440.2 | Symbols: | Surfeit locus protein 2 (SURF2) | chr5:4656065-4657807 REVERSE LENGTH=291;AT5G14440.1 | Symbols: | Surfeit locus protein 2 (SURF2) | chr5:4656065-4657807 REVERSE LENGTH=292	0	0	0	0	2.9678	0	0	0	0	0	0	0
AT5G14590.1 | Symbols: | Isocitrate/isopropylmalate dehydrogenase family protein | chr5:4703533-4706627 REVERSE LENGTH=485	0	0	0	0	0	0	0	0	0	0	0	4.12913
AT5G14920.1 | Symbols: | Gibberellin-regulated family protein | chr5:4826598-4827761 FORWARD LENGTH=275	0	0	0	0	0	0	0	0	0	0	2.16333	2.38598
AT5G15530.1 | Symbols: BCCP2, CAC1-B | biotin carboxyl carrier protein 2 | chr5:5038955-5040437 FORWARD LENGTH=255	0	0	0	0	0	0	0	0	0	2.03335	2.20033	2.53873
AT5G15550.1 | Symbols: | Transducin/WD40 repeat-like superfamily protein | chr5:5059051-5062003 REVERSE LENGTH=433;AT5G15550.2 | Symbols: | Transducin/WD40 repeat-like superfamily protein | chr5:5059315-5062003 REVERSE LENGTH=402	0	0	0	3.26343	0	0	0	0	0	2.83412	0	0
AT5G15880.1 | Symbols: | unknown protein;Has 1807 Blast hits to 1807 proteins in 277 species: Archae - 0;Bacteria - 0;Metazoa - 736;Fungi - 347;Plants - 385;Viruses - 0;Other Eukaryotes - 339 (source: NCBI BLink). | chr5:5185788-5187461 FORWARD LEN	0	0	0	0	0	0	0	0	0	0	3.20219	3.69765
AT5G15920.1 | Symbols: SMC5 | structural maintenance of chromosomes 5 | chr5:5196210-5199559 FORWARD LENGTH=1053	0	0	0	0	0	7.23204	0	0	0	0	0	0
AT5G15970.1 | Symbols: KIN2, COR6.6 | stress-responsive protein (KIN2) / stress-induced protein (KIN2) / cold-responsive protein (COR6.6) / cold-regulated protein (COR6.6) | chr5:5211966-5212441 FORWARD LENGTH=66	0	0	0	0	0	2.80295	0	0	0	0	0	0
AT5G16070.1 | Symbols: | TCP-1/cpn60 chaperonin family protein | chr5:5247549-5251050 REVERSE LENGTH=535	0	0	0	0	0	0	0	2.63027	0	0	0	0
AT5G16150.3 | Symbols: GLT1, PGLCT | plastidic GLC translocator | chr5:5272904-5275678 FORWARD LENGTH=546;AT5G16150.2 | Symbols: GLT1, PGLCT | plastidic GLC translocator | chr5:5272904-5275678 FORWARD LENGTH=546;AT5G16150.1 | Symbols: GLT1, PGLCT | plastid	0	0	0	0	0	0	0	0	0	0	0	2.08829
AT5G16280.1 | Symbols: | Tetratricopeptide repeat (TPR)-like superfamily protein | chr5:5323377-5331345 REVERSE LENGTH=1272;AT5G16280.2 | Symbols: | Tetratricopeptide repeat (TPR)-like superfamily protein | chr5:5323377-5331345 REVERSE LENGTH=1244	0	0	0	2.39471	3.91856	4.46878	7.05214	7.12684	0	0	0	0
AT5G16300.4 | Symbols: | Vps51/Vps67 family (components of vesicular transport) protein | chr5:5338125-5342186 FORWARD LENGTH=1035;AT5G16300.1 | Symbols: | Vps51/Vps67 family (components of vesicular transport) protein | chr5:5338119-5342186 FORWARD LENG	0	0	0	0	0	2.46189	0	0	0	0	0	0
AT5G16390.2 | Symbols: CAC1, CAC1A, BCCP, BCCP1, CAC1-A, BCCP-1 | chloroplastic acetylcoenzyme A carboxylase 1 | chr5:5361554-5363020 REVERSE LENGTH=254;AT5G16390.1 | Symbols: CAC1, CAC1A, BCCP, BCCP1 | chloroplastic acetylcoenzyme A carboxylase 1 | chr5:5	0	0	0	0	0	0	0	0	0	2.05221	0	2.29055
AT5G16400.1 | Symbols: TRXF2, ATF2 | thioredoxin F2 | chr5:5363905-5365249 REVERSE LENGTH=185	0	0	0	0	0	0	0	0	0	2.6177	0	0
AT5G16440.1 | Symbols: IPP1 | isopentenyl diphosphate isomerase 1 | chr5:5371765-5373575 FORWARD LENGTH=291	0	0	0	0	0	0	2.73218	0	0	3.51603	0	3.94991
AT5G16550.1 | Symbols: | unknown protein;Has 30201 Blast hits to 17322 proteins in 780 species: Archae - 12;Bacteria - 1396;Metazoa - 17338;Fungi - 3422;Plants - 5037;Viruses - 0;Other Eukaryotes - 2996 (source: NCBI BLink). | chr5:5405526-5406641	0	0	0	0	4.02538	0	0	0	0	0	0	0
AT5G16710.1 | Symbols: DHAR3 | dehydroascorbate reductase 1 | chr5:5483312-5484926 FORWARD LENGTH=258	0	0	0	0	0	0	0	0	0	0	0	2.16896
AT5G16760.1 | Symbols: | Inositol 1,3,4-trisphosphate 5/6-kinase family protein | chr5:5509890-5510849 FORWARD LENGTH=319	0	0	0	0	0	0	0	0	0	2.74466	0	0
AT5G16800.1 | Symbols: | Acyl-CoA N-acyltransferases (NAT) superfamily protein | chr5:5524720-5526295 REVERSE LENGTH=236;AT5G16800.2 | Symbols: | Acyl-CoA N-acyltransferases (NAT) superfamily protein | chr5:5524509-5526295 REVERSE LENGTH=270;AT5G16800.3	0	0	0	0	0	0	2.51863	0	0	0	0	0
AT5G16990.1 | Symbols: | Zinc-binding dehydrogenase family protein | chr5:5581831-5583849 REVERSE LENGTH=343	0	0	0	0	0	0	0	0	0	0	0	2.86859
AT5G17050.1 | Symbols: UGT78D2 | UDP-glucosyl transferase 78D2 | chr5:5607828-5609392 REVERSE LENGTH=460	0	0	0	0	0	0	0	0	0	0	0	2.7694
AT5G17310.2 | Symbols: UGP2 | UDP-glucose pyrophosphorylase 2 | chr5:5696955-5700845 REVERSE LENGTH=470;AT5G17310.1 | Symbols: UGP2, AtUGP2 | UDP-glucose pyrophosphorylase 2 | chr5:5696955-5699671 REVERSE LENGTH=390	0	0	0	0	0	0	0	0	0	0	0	4.29848
AT5G17440.1 | Symbols: | LUC7 related protein | chr5:5749849-5753415 FORWARD LENGTH=404	0	0	0	0	0	0	0	2.2068	0	0	0	0
AT5G17880.1 | Symbols: CSA1 | disease resistance protein (TIR-NBS-LRR class) | chr5:5908874-5913096 REVERSE LENGTH=1197	0	0	0	6.5139	0	0	0	0	0	0	0	0
AT5G17910.2 | Symbols: | unknown protein;FUNCTIONS IN: molecular_function unknown;INVOLVED IN: biological_process unknown;LOCATED IN: mitochondrion;EXPRESSED IN: 23 plant structures;EXPRESSED DURING: 15 growth stages;BEST Arabidopsis thaliana protei	0	0	0	0	0	0	0	0	3.48827	3.23893	4.7051	4.26199
AT5G18280.1 | Symbols: ATAPY2, APY2 | apyrase 2 | chr5:6050799-6054875 REVERSE LENGTH=578;AT5G18280.2 | Symbols: ATAPY2, APY2 | apyrase 2 | chr5:6050799-6054875 REVERSE LENGTH=630	0	0	0	0	0	0	0	2.95969	0	2.10848	0	0
AT5G18400.1 | Symbols: | Cytokine-induced anti-apoptosis inhibitor 1, Fe-S biogenesis | chr5:6092955-6094566 REVERSE LENGTH=269;AT5G18400.3 | Symbols: | Cytokine-induced anti-apoptosis inhibitor 1, Fe-S biogenesis | chr5:6092955-6094876 REVERSE LENGTH=27	0	0	0	0	0	0	0	0	0	0	0	2.07519
AT5G18660.1 | Symbols: PCB2 | NAD(P)-binding Rossmann-fold superfamily protein | chr5:6220872-6222125 REVERSE LENGTH=417	0	0	0	0	0	0	0	0	0	0	0	4.16635
AT5G18810.1 | Symbols: SCL28, At-SCL28 | SC35-like splicing factor 28 | chr5:6268925-6271158 REVERSE LENGTH=236	0	0	0	0	0	2.54991	2.01177	2.09438	0	0	0	0
AT5G19140.2 | Symbols: ATAILP1, AILP1 | Aluminium induced protein with YGL and LRDR motifs | chr5:6423398-6425785 FORWARD LENGTH=222;AT5G19140.1 | Symbols: ATAILP1, AILP1 | Aluminium induced protein with YGL and LRDR motifs | chr5:6423398-6425785 FORWARD L	0	0	0	0	0	0	0	0	0	3.01383	0	2.43483
AT5G19370.1 | Symbols: | rhodanese-like domain-containing protein / PPIC-type PPIASE domain-containing protein | chr5:6524247-6526629 REVERSE LENGTH=299	0	0	0	0	0	0	0	2.53525	0	0	0	0
AT5G19440.1 | Symbols: | NAD(P)-binding Rossmann-fold superfamily protein | chr5:6556493-6558123 FORWARD LENGTH=326	0	0	0	0	0	0	0	0	0	0	0	2.14311
AT5G20070.1 | Symbols: ATNUDT19, ATNUDX19, NUDX19 | nudix hydrolase homolog 19 | chr5:6779893-6782308 FORWARD LENGTH=438	0	0	0	0	0	0	0	0	0	0	0	2.39001
AT5G20140.1 | Symbols: | SOUL heme-binding family protein | chr5:6799047-6800892 REVERSE LENGTH=378;AT5G20140.2 | Symbols: | SOUL heme-binding family protein | chr5:6799066-6800892 REVERSE LENGTH=395	0	0	0	0	0	0	0	0	0	0	0	3.09951
AT5G20160.1 | Symbols: | Ribosomal protein L7Ae/L30e/S12e/Gadd45 family protein | chr5:6804075-6805102 REVERSE LENGTH=128;AT5G20160.2 | Symbols: | Ribosomal protein L7Ae/L30e/S12e/Gadd45 family protein | chr5:6804075-6805102 REVERSE LENGTH=160;AT5G20160.	0	0	0	0	0	0	0	0	0	0	0	2.35606
AT5G20170.1 | Symbols: | RNA polymerase II transcription mediators | chr5:6807554-6810729 REVERSE LENGTH=653	0	0	0	3.2054	4.82675	2.63251	3.66191	0	0	3.24686	0	2.65504
AT5G20720.3 | Symbols: CPN20 | chaperonin 20 | chr5:7015015-7016354 FORWARD LENGTH=253;AT5G20720.2 | Symbols: CPN20, CPN10, CHCPN10, ATCPN21, CPN21 | chaperonin 20 | chr5:7015015-7016354 FORWARD LENGTH=253;AT5G20720.1 | Symbols: CPN20, CPN10, CHCPN10, ATCP	0	0	0	0	0	0	0	0	0	0	0	2.05839
AT5G22080.1 | Symbols: | Chaperone DnaJ-domain superfamily protein | chr5:7310600-7313540 REVERSE LENGTH=246;AT5G22080.2 | Symbols: | Chaperone DnaJ-domain superfamily protein | chr5:7310600-7313540 REVERSE LENGTH=228	0	0	0	0	3.38312	3.02806	4.00851	4.58594	0	0	0	0
AT5G22100.1 | Symbols: | RNA cyclase family protein | chr5:7329015-7330718 FORWARD LENGTH=375	0	2.0943	0	0	0	0	0	0	0	0	0	0
AT5G22640.1 | Symbols: emb1211 | MORN (Membrane Occupation and Recognition Nexus) repeat-containing protein | chr5:7529423-7533641 FORWARD LENGTH=871;AT5G22640.2 | Symbols: emb1211 | MORN (Membrane Occupation and Recognition Nexus) repeat-containing protei	0	0	4.59735	3.19304	0	0	0	0	0	0	0	0
AT5G22770.3 | Symbols: alpha-ADR | alpha-adaptin | chr5:7579844-7588026 REVERSE LENGTH=1012;AT5G22770.2 | Symbols: alpha-ADR | alpha-adaptin | chr5:7579844-7588026 REVERSE LENGTH=1012;AT5G22770.1 | Symbols: alpha-ADR | alpha-adaptin | chr5:7579844-7588026	0	0	0	3.59237	0	0	0	0	0	0	0	0
AT5G23010.1 | Symbols: MAM1, IMS3 | methylthioalkylmalate synthase 1 | chr5:7703173-7706769 FORWARD LENGTH=506	0	0	0	0	0	0	0	0	0	0	0	3.44648
AT5G23050.1 | Symbols: AAE17 | acyl-activating enzyme 17 | chr5:7731513-7735399 REVERSE LENGTH=721	0	0	0	0	0	0	0	0	0	0	3.39903	2.44232
AT5G23080.2 | Symbols: TGH | SWAP (Suppressor-of-White-APricot)/surp domain-containing protein | chr5:7743226-7748889 REVERSE LENGTH=900;AT5G23080.1 | Symbols: TGH | SWAP (Suppressor-of-White-APricot)/surp domain-containing protein | chr5:7743226-7748889 R	0	0	0	0	5.17049	4.65467	4.88332	5.84597	0	0	2.17653	0
AT5G23290.1 | Symbols: PFD5 | prefoldin 5 | chr5:7846144-7847428 FORWARD LENGTH=151	0	0	0	0	0	0	0	0	0	2.46467	0	2.70682
AT5G23490.1 | Symbols: | unknown protein;BEST Arabidopsis thaliana protein match is: unknown protein (TAIR:AT5G08440.1);Has 202 Blast hits to 197 proteins in 48 species: Archae - 0;Bacteria - 13;Metazoa - 25;Fungi - 9;Plants - 109;Viruses - 0;Othe	0	0	0	0	0	0	3.6453	0	0	0	0	0
AT5G23950.1 | Symbols: | Calcium-dependent lipid-binding (CaLB domain) family protein | chr5:8082789-8083448 FORWARD LENGTH=219	3.20325	0	0	0	0	2.17821	0	0	0	0	0	0
AT5G23990.1 | Symbols: ATFRO5, FRO5 | ferric reduction oxidase 5 | chr5:8105565-8108590 REVERSE LENGTH=657	0	0	0	0	2.77128	0	0	0	0	0	0	0
AT5G24360.3 | Symbols: IRE1-1 | inositol requiring 1-1 | chr5:8316718-8319827 FORWARD LENGTH=867;AT5G24360.1 | Symbols: ATIRE1-1, IRE1-1 | inositol requiring 1-1 | chr5:8316627-8319827 FORWARD LENGTH=881;AT5G24360.2 | Symbols: IRE1-1 | inositol requiring 1	0	0	0	0	4.86758	5.00072	0	4.72942	0	0	0	0
AT5G24890.1 | Symbols: | unknown protein;FUNCTIONS IN: molecular_function unknown;INVOLVED IN: biological_process unknown;LOCATED IN: cellular_component unknown;EXPRESSED IN: 24 plant structures;EXPRESSED DURING: 13 growth stages;BEST Arabidopsis th	0	0	0	0	0	0	0	0	3.39032	3.00635	3.12382	2.71502
AT5G25230.1 | Symbols: | Ribosomal protein S5/Elongation factor G/III/V family protein | chr5:8739709-8743594 FORWARD LENGTH=973	0	0	0	0	0	0	3.14642	2.56502	0	0	0	0
AT5G26280.1 | Symbols: | TRAF-like family protein | chr5:9208724-9210403 FORWARD LENGTH=350;AT5G26280.2 | Symbols: | TRAF-like family protein | chr5:9208724-9210403 FORWARD LENGTH=327	0	0	0	0	2.90239	0	0	0	0	0	0	0
AT5G27350.1 | Symbols: SFP1 | Major facilitator superfamily protein | chr5:9648958-9654176 FORWARD LENGTH=474	0	0	0	0	2.33843	0	0	0	0	0	0	0
AT5G27470.1 | Symbols: | seryl-tRNA synthetase / serine--tRNA ligase | chr5:9695087-9697154 FORWARD LENGTH=451	0	0	0	0	0	0	0	0	0	0	0	2.95603
AT5G27930.2 | Symbols: | Protein phosphatase 2C family protein | chr5:9958199-9960219 REVERSE LENGTH=373;AT5G27930.1 | Symbols: | Protein phosphatase 2C family protein | chr5:9958199-9960219 REVERSE LENGTH=373	0	0	0	2.93137	0	0	0	0	0	0	0	0
AT5G28300.1 | Symbols: | Duplicated homeodomain-like superfamily protein | chr5:10292789-10295101 REVERSE LENGTH=619	0	0	0	3.43354	0	0	0	0	2.07486	2.57208	2.44904	0
AT5G28500.1 | Symbols: | unknown protein;FUNCTIONS IN: molecular_function unknown;INVOLVED IN: biological_process unknown;LOCATED IN: chloroplast stroma, chloroplast;EXPRESSED IN: 23 plant structures;EXPRESSED DURING: 13 growth stages;BEST Arabidops	0	0	0	0	0	0	0	0	0	0	0	2.01301
AT5G28740.1 | Symbols: | Tetratricopeptide repeat (TPR)-like superfamily protein | chr5:10780774-10783772 FORWARD LENGTH=917	0	0	0	0	0	0	2.19345	0	0	0	0	0
AT5G28750.1 | Symbols: | Bacterial sec-independent translocation protein mttA/Hcf106 | chr5:10784142-10785677 REVERSE LENGTH=147	0	0	0	0	0	0	0	0	0	0	0	2.32318
AT5G35180.2 | Symbols: | Protein of unknown function (DUF1336) | chr5:13424538-13432699 FORWARD LENGTH=778;AT5G35180.1 | Symbols: | Protein of unknown function (DUF1336) | chr5:13424538-13432787 FORWARD LENGTH=778;AT5G35180.4 | Symbols: | Protein of unk	0	2.65525	4.44049	3.55768	0	0	0	0	0	0	0	0
AT5G35200.1 | Symbols: | ENTH/ANTH/VHS superfamily protein | chr5:13462463-13465581 REVERSE LENGTH=544	0	0	0	0	0	0	0	2.50178	0	0	0	0
AT5G35360.1 | Symbols: CAC2 | acetyl Co-enzyme a carboxylase biotin carboxylase subunit | chr5:13584300-13588268 FORWARD LENGTH=537;AT5G35360.3 | Symbols: CAC2 | acetyl Co-enzyme a carboxylase biotin carboxylase subunit | chr5:13584300-13588163 FORWARD LEN	0	0	0	0	0	0	0	0	0	2.34021	0	2.10436
AT5G35570.1 | Symbols: | O-fucosyltransferase family protein | chr5:13750101-13753383 REVERSE LENGTH=652	5.20991	4.33263	0	0	0	0	0	0	0	0	0	0
AT5G35620.2 | Symbols: LSP1, EIF(ISO)4E, LSP, EIF4E2, eIFiso4E | Eukaryotic initiation factor 4E protein | chr5:13825570-13826331 REVERSE LENGTH=167;AT5G35620.1 | Symbols: LSP1, EIF(ISO)4E, LSP, EIF4E2, eIFiso4E | Eukaryotic initiation factor 4E protein |	0	0	0	0	0	0	0	0	0	3.10271	0	2.19804
AT5G35630.3 | Symbols: GS2, GLN2, ATGSL1 | glutamine synthetase 2 | chr5:13831220-13833239 FORWARD LENGTH=430;AT5G35630.2 | Symbols: GS2, GLN2, ATGSL1 | glutamine synthetase 2 | chr5:13831220-13833239 FORWARD LENGTH=430;AT5G35630.1 | Symbols: GS2, GLN2, AT	0	0	0	0	0	0	0	0	0	0	0	2.07093
AT5G36160.1 | Symbols: | Tyrosine transaminase family protein | chr5:14233261-14235129 REVERSE LENGTH=420	0	0	0	0	0	0	0	0	0	0	3.17427	2.20197
AT5G36790.3 | Symbols: | Haloacid dehalogenase-like hydrolase (HAD) superfamily protein | chr5:14481229-14483730 REVERSE LENGTH=362;AT5G36790.2 | Symbols: | Haloacid dehalogenase-like hydrolase (HAD) superfamily protein | chr5:14481229-14483730 REVERSE L	0	0	0	0	0	0	0	0	0	0	0	2.07631
AT5G37780.1 | Symbols: CAM1, TCH1, ACAM-1 | calmodulin 1 | chr5:15004769-15006117 REVERSE LENGTH=149;AT1G66410.1 | Symbols: CAM4, ACAM-4 | calmodulin 4 | chr1:24774431-24775785 REVERSE LENGTH=149;AT1G66410.2 | Symbols: CAM4 | calmodulin 4 | chr1:24774431-2	0	0	0	0	0	0	3.19051	3.21317	0	0	0	0
AT5G38420.1 | Symbols: | Ribulose bisphosphate carboxylase (small chain) family protein | chr5:15381203-15381978 REVERSE LENGTH=181;AT5G38410.1 | Symbols: | Ribulose bisphosphate carboxylase (small chain) family protein | chr5:15377501-15378306 REVERSE L	0	0	0	0	0	0	0	0	0	0	0	2.17835
AT5G38430.1 | Symbols: | Ribulose bisphosphate carboxylase (small chain) family protein | chr5:15384350-15385155 REVERSE LENGTH=181	0	0	0	0	0	0	0	0	0	0	0	4.37726
AT5G38520.1 | Symbols: | alpha/beta-Hydrolases superfamily protein | chr5:15421605-15423234 FORWARD LENGTH=362;AT5G38520.2 | Symbols: | alpha/beta-Hydrolases superfamily protein | chr5:15421605-15423234 FORWARD LENGTH=374	0	0	0	0	0	0	0	0	0	0	0	3.02365
AT5G39320.1 | Symbols: | UDP-glucose 6-dehydrogenase family protein | chr5:15743254-15744696 FORWARD LENGTH=480	0	0	0	0	0	0	0	0	0	0	0	2.80685
AT5G39570.1 | Symbols: | FUNCTIONS IN: molecular_function unknown;INVOLVED IN: biological_process unknown;LOCATED IN: cytosol, nucleus;EXPRESSED IN: 25 plant structures;EXPRESSED DURING: 14 growth stages;BEST Arabidopsis thaliana protein match is: gl	0	0	0	0	0	0	2.5475	2.90601	0	0	2.2833	2.47223
AT5G39580.1 | Symbols: | Peroxidase superfamily protein | chr5:15847281-15849027 REVERSE LENGTH=319;AT5G39580.2 | Symbols: | Peroxidase superfamily protein | chr5:15847531-15849027 REVERSE LENGTH=236	0	0	0	0	0	0	0	0	0	0	2.65923	3.12337
AT5G39730.1 | Symbols: | AIG2-like (avirulence induced gene) family protein | chr5:15901740-15902624 FORWARD LENGTH=172	0	0	0	0	0	0	0	0	0	0	0	2.20523
AT5G40150.1 | Symbols: | Peroxidase superfamily protein | chr5:16059750-16060736 REVERSE LENGTH=328	0	0	0	0	0	0	0	0	0	2.13094	0	2.87754
AT5G40340.1 | Symbols: | Tudor/PWWP/MBT superfamily protein | chr5:16131654-16134680 REVERSE LENGTH=1008	0	0	4.06842	0	0	0	0	0	2.20815	2.32394	2.49318	2.1992
AT5G40340.1 | Symbols: | Tudor/PWWP/MBT superfamily protein | chr5:16131654-16134680 REVERSE LENGTH=1008	0	0	0	0	5.44692	5.38327	4.36345	4.20541	0	0	0	0
AT5G40370.1 | Symbols: | Glutaredoxin family protein | chr5:16147826-16149052 REVERSE LENGTH=111;AT5G40370.2 | Symbols: | Glutaredoxin family protein | chr5:16147826-16148900 REVERSE LENGTH=136	0	0	0	0	0	0	0	0	0	0	0	2.3625
AT5G40490.1 | Symbols: | RNA-binding (RRM/RBD/RNP motifs) family protein | chr5:16225483-16227423 FORWARD LENGTH=423	0	0	0	0	2.47222	2.13664	0	0	0	0	0	0
AT5G40670.1 | Symbols: | PQ-loop repeat family protein / transmembrane family protein | chr5:16285968-16287591 FORWARD LENGTH=270	0	0	0	0	0	0	0	2.17176	0	0	0	0
AT5G40870.1 | Symbols: ATUK/UPRT1, UKL1, UK/UPRT1 | uridine kinase/uracil phosphoribosyltransferase 1 | chr5:16375021-16378384 FORWARD LENGTH=486	0	0	0	0	0	3.22332	0	0	0	2.15187	0	2.50794
AT5G40890.1 | Symbols: ATCLC-A, CLC-A, CLCA, ATCLCA | chloride channel A | chr5:16381645-16384999 REVERSE LENGTH=775;AT5G40890.2 | Symbols: ATCLC-A, CLC-A, CLCA, ATCLCA | chloride channel A | chr5:16381645-16383821 REVERSE LENGTH=643	0	0	0	0	0	0	0	2.65866	0	0	0	0
AT5G41150.1 | Symbols: UVH1, ATRAD1, RAD1 | Restriction endonuclease, type II-like superfamily protein | chr5:16473044-16476919 REVERSE LENGTH=956;AT5G41150.2 | Symbols: UVH1, ATRAD1, RAD1 | Restriction endonuclease, type II-like superfamily protein | chr5	0	0	0	0	0	0	0	0	0	3.89082	0	0
AT5G41340.1 | Symbols: UBC4, ATUBC4 | ubiquitin conjugating enzyme 4 | chr5:16538296-16539956 REVERSE LENGTH=187	0	0	0	0	0	0	0	0	0	0	2.16096	3.61634
AT5G41600.1 | Symbols: BTI3, RTNLB4 | VIRB2-interacting protein 3 | chr5:16636230-16637472 FORWARD LENGTH=257	0	0	0	0	0	0	0	0	0	2.28807	0	0
AT5G41790.1 | Symbols: CIP1 | COP1-interactive protein 1 | chr5:16727530-16732391 FORWARD LENGTH=1586	0	0	0	0	4.0463	2.6907	4.57286	3.11632	0	0	0	0
AT5G42540.1 | Symbols: XRN2, AtXRN2 | exoribonuclease 2 | chr5:17007513-17014534 FORWARD LENGTH=1012;AT5G42540.2 | Symbols: XRN2 | exoribonuclease 2 | chr5:17007513-17014534 FORWARD LENGTH=1023	2.70016	0	0	0	0	0	0	0	0	0	0	0
AT5G42850.2 | Symbols: | Thioredoxin superfamily protein | chr5:17182072-17182568 REVERSE LENGTH=134;AT5G42850.1 | Symbols: | Thioredoxin superfamily protein | chr5:17182072-17182568 REVERSE LENGTH=134	0	0	0	0	3.79873	0	0	0	0	0	0	0
AT5G42890.1 | Symbols: ATSCP2, SCP2 | sterol carrier protein 2 | chr5:17194458-17195910 REVERSE LENGTH=123	0	0	0	0	0	0	2.61406	3.96705	0	0	0	2.05177
AT5G42960.1 | Symbols: | unknown protein;FUNCTIONS IN: molecular_function unknown;INVOLVED IN: biological_process unknown;LOCATED IN: mitochondrion, chloroplast, plastid, chloroplast envelope;EXPRESSED IN: 24 plant structures;EXPRESSED DURING: 13 gro	0	0	0	0	0	0	2.15878	3.16746	0	0	0	0
AT5G42980.1 | Symbols: ATTRX3, ATH3, ATTRXH3, TRXH3, TRX3 | thioredoxin 3 | chr5:17242772-17243718 FORWARD LENGTH=118	0	0	0	0	0	0	0	3.32314	0	0	0	0
AT5G43360.1 | Symbols: PHT3, ATPT4, PHT1;3 | phosphate transporter 1;3 | chr5:17409524-17411214 FORWARD LENGTH=521	0	0	0	0	0	0	0	3.33002	0	0	0	0
AT5G43830.1 | Symbols: | Aluminium induced protein with YGL and LRDR motifs | chr5:17622593-17624239 REVERSE LENGTH=251	0	0	0	0	0	0	0	2.62727	0	2.51171	0	2.4409
AT5G44730.2 | Symbols: | Haloacid dehalogenase-like hydrolase (HAD) superfamily protein | chr5:18045588-18046519 REVERSE LENGTH=255;AT5G44730.1 | Symbols: | Haloacid dehalogenase-like hydrolase (HAD) superfamily protein | chr5:18045588-18046519 REVERSE L	0	0	0	0	0	0	0	0	0	0	0	2.64984
AT5G44800.1 | Symbols: CHR4, PKR1 | chromatin remodeling 4 | chr5:18083659-18092162 REVERSE LENGTH=2223	0	0	0	0	3.12819	3.91707	2.99401	3.17576	0	0	0	0
AT5G45080.1 | Symbols: AtPP2-A6, PP2-A6 | phloem protein 2-A6 | chr5:18191575-18193207 REVERSE LENGTH=392	0	4.15435	0	0	0	0	0	0	0	0	0	0
AT5G45170.1 | Symbols: | Haloacid dehalogenase-like hydrolase (HAD) superfamily protein | chr5:18270555-18273129 REVERSE LENGTH=372	0	0	0	0	0	0	0	0	0	0	0	2.99391
AT5G45490.2 | Symbols: | P-loop containing nucleoside triphosphate hydrolases superfamily protein | chr5:18431064-18432128 FORWARD LENGTH=354;AT5G45490.1 | Symbols: | P-loop containing nucleoside triphosphate hydrolases superfamily protein | chr5:1843106	0	0	0	0	0	0	0	2.88867	0	0	0	0
AT5G45500.2 | Symbols: | RNI-like superfamily protein | chr5:18432636-18434951 REVERSE LENGTH=771;AT5G45500.1 | Symbols: | RNI-like superfamily protein | chr5:18432636-18434951 REVERSE LENGTH=771	2.79443	0	0	2.79929	0	0	0	0	0	0	0	0
AT5G45620.1 | Symbols: | Proteasome component (PCI) domain protein | chr5:18501590-18503868 FORWARD LENGTH=386;AT5G45620.2 | Symbols: | Proteasome component (PCI) domain protein | chr5:18501590-18503422 FORWARD LENGTH=350	0	0	0	0	0	0	0	0	0	0	2.16823	0
AT5G46020.1 | Symbols: | CONTAINS InterPro DOMAIN/s: Casein kinase substrate, phosphoprotein PP28 (InterPro:IPR019380);Has 30201 Blast hits to 17322 proteins in 780 species: Archae - 12;Bacteria - 1396;Metazoa - 17338;Fungi - 3422;Plants - 5037;Viru	0	0	0	0	0	0	0	0	0	3.28498	4.76761	5.05359
AT5G46560.1 | Symbols: | CONTAINS InterPro DOMAIN/s: Inner nuclear membrane protein MAN1 (InterPro:IPR018996);Has 58 Blast hits to 58 proteins in 29 species: Archae - 0;Bacteria - 4;Metazoa - 11;Fungi - 15;Plants - 20;Viruses - 0;Other Eukaryotes -	0	0	0	0	0	0	0	2.77551	0	0	0	0
AT5G46780.2 | Symbols: | VQ motif-containing protein | chr5:18979236-18979949 FORWARD LENGTH=237;AT5G46780.1 | Symbols: | VQ motif-containing protein | chr5:18979236-18979949 FORWARD LENGTH=237	0	0	0	0	0	0	0	4.06156	0	0	0	0
AT5G46790.1 | Symbols: PYL1, RCAR12 | PYR1-like 1 | chr5:18984063-18984728 REVERSE LENGTH=221	0	0	0	0	0	0	0	0	0	0	2.19884	2.87775
AT5G46860.1 | Symbols: VAM3, ATVAM3, SYP22, ATSYP22, SGR3 | Syntaxin/t-SNARE family protein | chr5:19012342-19013795 REVERSE LENGTH=268	0	0	0	0	0	0	0	0	0	0	0	2.78622
AT5G47010.1 | Symbols: UPF1, LBA1, ATUPF1 | RNA helicase, putative | chr5:19072009-19078856 FORWARD LENGTH=1254	0	0	0	0	0	0	0	3.1006	0	0	0	0
AT5G47080.3 | Symbols: CKB1 | casein kinase II beta chain 1 | chr5:19125231-19126397 REVERSE LENGTH=253;AT5G47080.2 | Symbols: CKB1 | casein kinase II beta chain 1 | chr5:19125231-19126397 REVERSE LENGTH=256;AT5G47080.4 | Symbols: CKB1 | casein kinase II	0	0	0	0	0	0	0	0	0	2.50689	3.08256	3.19972
AT5G47435.2 | Symbols: | formyltetrahydrofolate deformylase, putative | chr5:19241779-19243424 FORWARD LENGTH=323;AT5G47435.1 | Symbols: | formyltetrahydrofolate deformylase, putative | chr5:19241779-19243424 FORWARD LENGTH=323	0	0	0	0	0	0	0	0	0	2.38626	0	2.03439
AT5G47660.1 | Symbols: | Homeodomain-like superfamily protein | chr5:19313008-19314636 FORWARD LENGTH=398	0	0	0	0	0	0	2.85564	3.36455	0	0	0	0
AT5G47860.1 | Symbols: | Protein of unknown function (DUF1350) | chr5:19381656-19384310 FORWARD LENGTH=431	0	0	0	0	0	0	0	0	0	0	2.15927	0
AT5G47870.1 | Symbols: | FUNCTIONS IN: molecular_function unknown;INVOLVED IN: biological_process unknown;LOCATED IN: chloroplast;EXPRESSED IN: 22 plant structures;EXPRESSED DURING: 13 growth stages;BEST Arabidopsis thaliana protein match is: cobalt	0	0	0	0	0	0	0	0	0	0	0	3.45353
AT5G48010.1 | Symbols: THAS, THAS1 | thalianol synthase 1 | chr5:19457001-19461538 FORWARD LENGTH=758;AT5G48010.2 | Symbols: THAS, THAS1 | thalianol synthase 1 | chr5:19457001-19461538 FORWARD LENGTH=766	0	0	0	0	0	0	0	3.9095	0	0	0	0
AT5G48180.1 | Symbols: NSP5 | nitrile specifier protein 5 | chr5:19541283-19542358 REVERSE LENGTH=326	0	0	0	0	0	0	0	0	0	0	0	2.05814
AT5G48230.2 | Symbols: EMB1276, ACAT2 | acetoacetyl-CoA thiolase 2 | chr5:19552570-19555122 REVERSE LENGTH=403;AT5G48230.1 | Symbols: EMB1276, ACAT2 | acetoacetyl-CoA thiolase 2 | chr5:19552570-19555030 REVERSE LENGTH=398	0	0	0	0	0	0	0	0	0	0	0	3.18208
AT5G48580.1 | Symbols: FKBP15-2 | FK506- and rapamycin-binding protein 15 kD-2 | chr5:19696156-19697304 REVERSE LENGTH=163	3.15676	2.83799	0	0	0	0	0	0	0	0	0	0
AT5G48810.1 | Symbols: ATB5-B, B5 #3, ATCB5-D, CB5-D | cytochrome B5 isoform D | chr5:19789249-19790180 REVERSE LENGTH=140	0	0	0	0	4.1756	0	0	4.37121	0	0	0	0
AT5G48900.1 | Symbols: | Pectin lyase-like superfamily protein | chr5:19825240-19828909 FORWARD LENGTH=417	0	0	0	0	0	0	0	3.07486	0	0	0	0
AT5G49400.1 | Symbols: | zinc knuckle (CCHC-type) family protein | chr5:20031154-20031981 FORWARD LENGTH=275	0	0	0	0	3.6618	4.59706	3.82137	3.87124	0	0	2.0552	0
AT5G49460.1 | Symbols: ACLB-2 | ATP citrate lyase subunit B 2 | chr5:20055048-20058195 FORWARD LENGTH=608	0	0	0	0	0	0	0	0	0	0	0	2.08646
AT5G50320.1 | Symbols: ELO3, HAG3, HAC8, ELP3, AtELP3 | radical SAM domain-containing protein / GCN5-related N-acetyltransferase (GNAT) family protein | chr5:20481200-20484811 REVERSE LENGTH=565	0	0	0	0	3.20195	0	0	0	0	0	0	0
AT5G50460.1 | Symbols: | secE/sec61-gamma protein transport protein | chr5:20552168-20552509 REVERSE LENGTH=69;AT4G24920.1 | Symbols: | secE/sec61-gamma protein transport protein | chr4:12820257-12820665 REVERSE LENGTH=69	0	0	0	0	0	0	0	0	0	0	0	5.08778
AT5G50870.1 | Symbols: UBC27 | ubiquitin-conjugating enzyme 27 | chr5:20699626-20700998 REVERSE LENGTH=192;AT5G50870.2 | Symbols: UBC27 | ubiquitin-conjugating enzyme 27 | chr5:20699626-20700998 REVERSE LENGTH=203	0	0	0	0	0	0	0	0	0	0	2.19428	0
AT5G50950.2 | Symbols: FUM2 | FUMARASE 2 | chr5:20729687-20733636 FORWARD LENGTH=499;AT5G50950.1 | Symbols: FUM2 | FUMARASE 2 | chr5:20729687-20733476 FORWARD LENGTH=510	0	0	0	0	0	0	0	0	0	0	2.46288	0
AT5G51280.1 | Symbols: | DEAD-box protein abstrakt, putative | chr5:20841456-20843645 FORWARD LENGTH=591	0	0	0	0	4.45135	4.71015	4.92697	4.27157	0	0	0	0
AT5G51660.1 | Symbols: CPSF160, ATCPSF160 | cleavage and polyadenylation specificity factor 160 | chr5:20980250-20989268 FORWARD LENGTH=1442	0	0	0	0	0	0	0	0	3.32626	0	0	0
AT5G51720.1 | Symbols: | 2 iron, 2 sulfur cluster binding | chr5:21009645-21010227 FORWARD LENGTH=108	0	0	0	0	0	0	0	0	0	0	0	2.95446
AT5G52040.1 | Symbols: ATRSP41, RS41, At-RS41 | RNA-binding (RRM/RBD/RNP motifs) family protein | chr5:21131081-21133318 FORWARD LENGTH=356;AT5G52040.2 | Symbols: ATRSP41, RS41, At-RS41 | RNA-binding (RRM/RBD/RNP motifs) family protein | chr5:21131081-2113	0	0	0	0	0	0	0	0	0	0	2.09125	2.09728
AT5G52040.1 | Symbols: ATRSP41, RS41, At-RS41 | RNA-binding (RRM/RBD/RNP motifs) family protein | chr5:21131081-21133318 FORWARD LENGTH=356;AT5G52040.2 | Symbols: ATRSP41, RS41, At-RS41 | RNA-binding (RRM/RBD/RNP motifs) family protein | chr5:21131081-2113	0	0	0	0	0	0	4.03206	3.85574	0	0	0	0
AT5G52240.1 | Symbols: MSBP1, ATMP1, AtMAPR5 | membrane steroid binding protein 1 | chr5:21213121-21214557 FORWARD LENGTH=220;AT5G52240.2 | Symbols: MSBP1 | membrane steroid binding protein 1 | chr5:21213121-21214619 FORWARD LENGTH=175	0	0	0	0	0	0	0	0	0	0	0	2.00198
AT5G52560.1 | Symbols: ATUSP, USP | UDP-sugar pyrophosphorylase | chr5:21331230-21334573 FORWARD LENGTH=614	0	0	0	0	0	0	0	3.08315	0	0	0	2.59591
AT5G52780.1 | Symbols: | Protein of unknown function (DUF3464) | chr5:21390943-21391449 REVERSE LENGTH=168	0	0	0	0	0	0	0	0	2.21905	0	2.8065	3.00798
AT5G53440.1 | Symbols: | unknown protein;FUNCTIONS IN: molecular_function unknown;INVOLVED IN: biological_process unknown;LOCATED IN: cytosol;EXPRESSED IN: 25 plant structures;EXPRESSED DURING: 15 growth stages;Has 1807 Blast hits to 1807 proteins i	0	0	0	0	4.30911	2.95611	2.68188	2.76993	0	0	0	2.32774
AT5G53460.3 | Symbols: GLT1 | NADH-dependent glutamate synthase 1 | chr5:21700518-21709629 FORWARD LENGTH=2208;AT5G53460.2 | Symbols: GLT1 | NADH-dependent glutamate synthase 1 | chr5:21700518-21709629 FORWARD LENGTH=2208;AT5G53460.1 | Symbols: GLT1 | NADH	0	0	0	0	0	0	0	0	0	0	0	2.26169
AT5G53560.1 | Symbols: ATB5-A, B5 #2, ATCB5-E, CB5-E | cytochrome B5 isoform E | chr5:21759628-21760353 FORWARD LENGTH=134	0	0	0	0	0	0	0	3.81869	0	0	0	0
AT5G53580.1 | Symbols: | NAD(P)-linked oxidoreductase superfamily protein | chr5:21765215-21766919 REVERSE LENGTH=365	0	0	0	0	0	0	0	0	2.42043	0	0	2.58684
AT5G53620.3 | Symbols: | unknown protein;INVOLVED IN: biological_process unknown;EXPRESSED IN: 23 plant structures;EXPRESSED DURING: 13 growth stages;Has 28929 Blast hits to 19542 proteins in 1425 species: Archae - 211;Bacteria - 3079;Metazoa - 1455	0	0	0	0	0	0	2.01326	0	0	0	0	0
AT5G53770.1 | Symbols: | Nucleotidyltransferase family protein | chr5:21826733-21829858 FORWARD LENGTH=530	0	0	0	0	2.35763	2.12758	2.50331	0	0	0	0	0
AT5G53800.1 | Symbols: | unknown protein;Has 30201 Blast hits to 17322 proteins in 780 species: Archae - 12;Bacteria - 1396;Metazoa - 17338;Fungi - 3422;Plants - 5037;Viruses - 0;Other Eukaryotes - 2996 (source: NCBI BLink). | chr5:21848180-2184993	0	0	0	0	3.76382	3.45948	5.15454	3.16889	0	0	0	0
AT5G53850.2 | Symbols: | haloacid dehalogenase-like hydrolase family protein | chr5:21861155-21864817 REVERSE LENGTH=507	0	0	0	0	0	0	0	0	0	2.46642	3.16643	2.25274
AT5G53930.1 | Symbols: | unknown protein;LOCATED IN: chloroplast;Has 1807 Blast hits to 1807 proteins in 277 species: Archae - 0;Bacteria - 0;Metazoa - 736;Fungi - 347;Plants - 385;Viruses - 0;Other Eukaryotes - 339 (source: NCBI BLink). | chr5:21	0	0	0	0	5.123	5.10651	4.86413	5.60553	0	0	0	2.34104
AT5G54280.2 | Symbols: ATM2, ATMYOS1, ATM4 | myosin 2 | chr5:22039606-22045592 REVERSE LENGTH=1220;AT5G54280.1 | Symbols: ATM2, ATMYOS1, ATM4 | myosin 2 | chr5:22039606-22044715 REVERSE LENGTH=1030	0	0	0	0	0	0	3.46993	3.3843	0	0	0	0
AT5G54760.3 | Symbols: | Translation initiation factor SUI1 family protein | chr5:22244732-22245517 FORWARD LENGTH=113;AT5G54760.2 | Symbols: | Translation initiation factor SUI1 family protein | chr5:22244732-22245517 FORWARD LENGTH=113;AT5G54760.1 | Sy	0	0	0	0	0	0	0	0	0	0	0	2.03502
AT5G54900.1 | Symbols: ATRBP45A, RBP45A | RNA-binding protein 45A | chr5:22295412-22298126 FORWARD LENGTH=387	0	0	0	0	0	0	0	3.00188	0	0	0	0
AT5G54910.1 | Symbols: | DEA(D/H)-box RNA helicase family protein | chr5:22298668-22301719 REVERSE LENGTH=739	0	0	0	0	0	0	2.28381	2.18456	0	0	0	0
AT5G55000.1 | Symbols: FIP2 | potassium channel tetramerisation domain-containing protein / pentapeptide repeat-containing protein | chr5:22318644-22321435 FORWARD LENGTH=290;AT5G55000.2 | Symbols: FIP2 | potassium channel tetramerisation domain-containing	0	2.24105	0	4.57921	0	0	0	0	0	0	0	0
AT5G55000.2 | Symbols: FIP2 | potassium channel tetramerisation domain-containing protein / pentapeptide repeat-containing protein | chr5:22318644-22321599 FORWARD LENGTH=298;AT5G55000.1 | Symbols: FIP2 | potassium channel tetramerisation domain-containing	0	0	0	0	3.69362	3.6398	4.73859	5.50033	0	0	0	0
AT5G55040.2 | Symbols: | DNA-binding bromodomain-containing protein | chr5:22327727-22331703 REVERSE LENGTH=916;AT5G55040.1 | Symbols: | DNA-binding bromodomain-containing protein | chr5:22327727-22331703 REVERSE LENGTH=916	2.80024	0	0	0	0	0	0	0	0	0	0	0
AT5G55160.1 | Symbols: SUM2, SUMO 2, SUMO2, ATSUMO2 | small ubiquitin-like modifier 2 | chr5:22383747-22384772 REVERSE LENGTH=103	0	0	0	0	0	0	0	0	0	0	0	2.08343
AT5G55530.3 | Symbols: | Calcium-dependent lipid-binding (CaLB domain) family protein | chr5:22494439-22495656 FORWARD LENGTH=405;AT5G55530.2 | Symbols: | Calcium-dependent lipid-binding (CaLB domain) family protein | chr5:22494439-22495656 FORWARD LENGT	0	0	0	0	0	0	0	3.39541	0	0	0	0
AT5G55670.2 | Symbols: | RNA-binding (RRM/RBD/RNP motifs) family protein | chr5:22544669-22546801 REVERSE LENGTH=585;AT5G55670.1 | Symbols: | RNA-binding (RRM/RBD/RNP motifs) family protein | chr5:22544669-22546801 REVERSE LENGTH=710	0	0	0	0	0	0	0	0	0	3.70539	0	0
AT5G55730.2 | Symbols: FLA1 | FASCICLIN-like arabinogalactan 1 | chr5:22558375-22560392 REVERSE LENGTH=424;AT5G55730.1 | Symbols: FLA1 | FASCICLIN-like arabinogalactan 1 | chr5:22558375-22560392 REVERSE LENGTH=424	0	0	0	0	0	0	0	0	0	0	0	2.28896
AT5G55940.1 | Symbols: emb2731 | Uncharacterised protein family (UPF0172) | chr5:22656256-22657894 REVERSE LENGTH=208	0	0	0	0	0	0	0	2.99224	0	0	0	0
AT5G56290.1 | Symbols: PEX5, ATPEX5 | peroxin 5 | chr5:22786655-22791972 FORWARD LENGTH=728	0	0	0	0	0	0	0	2.8557	0	0	0	0
AT5G56350.1 | Symbols: | Pyruvate kinase family protein | chr5:22820254-22822529 REVERSE LENGTH=498	0	0	0	0	0	0	0	0	0	0	2.5903	2.88597
AT5G56380.1 | Symbols: | F-box/RNI-like/FBD-like domains-containing protein | chr5:22838836-22840353 REVERSE LENGTH=439	0	3.01428	4.87722	3.89352	0	0	0	0	0	0	0	0
AT5G56630.1 | Symbols: PFK7 | phosphofructokinase 7 | chr5:22924311-22926728 FORWARD LENGTH=485;AT4G26270.1 | Symbols: PFK3 | phosphofructokinase 3 | chr4:13301094-13304030 REVERSE LENGTH=489	0	0	0	0	0	0	0	0	0	0	2.68709	3.19526
AT5G57120.1 | Symbols: | FUNCTIONS IN: molecular_function unknown;INVOLVED IN: biological_process unknown;LOCATED IN: nucleolus;EXPRESSED IN: 21 plant structures;EXPRESSED DURING: 13 growth stages;CONTAINS InterPro DOMAIN/s: LisH dimerisation motif (	2.50263	0	0	3.75196	0	0	0	0	0	0	0	0
AT5G57170.1 | Symbols: | Tautomerase/MIF superfamily protein | chr5:23162201-23163140 REVERSE LENGTH=115;AT5G57170.2 | Symbols: | Tautomerase/MIF superfamily protein | chr5:23162426-23163140 REVERSE LENGTH=116	0	0	0	0	0	0	0	0	0	0	0	2.01982
AT5G57370.1 | Symbols: | unknown protein;CONTAINS InterPro DOMAIN/s: Protein of unknown function DUF1777 (InterPro:IPR013957);Has 30201 Blast hits to 17322 proteins in 780 species: Archae - 12;Bacteria - 1396;Metazoa - 17338;Fungi - 3422;Plants - 50	2.66586	2.22748	0	0	0	0	0	0	0	0	0	2.01101
AT5G57655.2 | Symbols: | xylose isomerase family protein | chr5:23347030-23349805 FORWARD LENGTH=477	0	0	0	0	0	0	0	0	0	0	0	2.08764
AT5G58110.1 | Symbols: | chaperone binding;ATPase activators | chr5:23515275-23516479 FORWARD LENGTH=196	0	0	0	0	0	0	0	0	0	2.24839	0	2.18146
AT5G58250.1 | Symbols: | unknown protein;FUNCTIONS IN: molecular_function unknown;INVOLVED IN: biological_process unknown;LOCATED IN: thylakoid, chloroplast;EXPRESSED IN: 22 plant structures;EXPRESSED DURING: 14 growth stages;CONTAINS InterPro DOMAI	0	0	0	0	0	0	0	0	0	0	0	5.56225
AT5G58270.1 | Symbols: STA1, ATATM3, ATM3 | ABC transporter of the mitochondrion 3 | chr5:23562168-23567040 FORWARD LENGTH=728	0	0	0	0	0	0	0	0	0	2.8639	2.54194	0
AT5G58440.1 | Symbols: SNX2a | sorting nexin 2A | chr5:23624154-23626676 REVERSE LENGTH=587	0	0	0	0	0	0	0	0	0	0	2.6723	3.51883
AT5G58590.1 | Symbols: RANBP1 | RAN binding protein 1 | chr5:23680319-23681714 REVERSE LENGTH=219	0	0	0	0	0	0	0	0	0	0	2.56663	2.51551
AT5G59140.1 | Symbols: | BTB/POZ domain-containing protein | chr5:23874696-23875631 REVERSE LENGTH=96	2.99478	0	0	0	0	0	0	0	0	0	0	0
AT5G59150.1 | Symbols: ATRABA2D, ATRAB-A2D, RABA2D | RAB GTPase homolog A2D | chr5:23876858-23878244 FORWARD LENGTH=217	0	0	0	0	0	0	0	2.61817	0	0	0	0
AT5G59420.1 | Symbols: ORP3C | OSBP(oxysterol binding protein)-related protein 3C | chr5:23961731-23964623 FORWARD LENGTH=457	0	0	0	0	0	0	0	0	0	0	0	2.23868
AT5G59613.2 | Symbols: | unknown protein;FUNCTIONS IN: molecular_function unknown;INVOLVED IN: biological_process unknown;LOCATED IN: mitochondrial respiratory chain complex III;BEST Arabidopsis thaliana protein match is: unknown protein (TAIR:AT3G464	0	0	0	0	0	0	0	4.0782	2.96039	3.21462	2.4977	3.0815
AT5G59750.1 | Symbols: | DHBP synthase RibB-like alpha/beta domain;GTP cyclohydrolase II | chr5:24073397-24075411 FORWARD LENGTH=509;AT5G59750.2 | Symbols: | DHBP synthase RibB-like alpha/beta domain;GTP cyclohydrolase II | chr5:24073397-24075411 FORWARD	0	0	0	0	0	0	0	0	0	0	0	2.36361
AT5G59880.2 | Symbols: ADF3 | actin depolymerizing factor 3 | chr5:24120382-24121628 FORWARD LENGTH=124;AT5G59880.1 | Symbols: ADF3 | actin depolymerizing factor 3 | chr5:24120382-24121628 FORWARD LENGTH=139	0	0	0	0	0	0	0	0	0	0	0	2.15523
AT5G59910.1 | Symbols: HTB4 | Histone superfamily protein | chr5:24127206-24127658 FORWARD LENGTH=150	0	2.53751	0	3.28725	0	0	0	0	0	0	0	0
AT5G59920.1 | Symbols: ULI3 | Cysteine/Histidine-rich C1 domain family protein | chr5:24128756-24130888 FORWARD LENGTH=710	0	0	4.14428	3.17021	0	0	0	0	0	0	0	2.22282
AT5G59960.1 | Symbols: | unknown protein;FUNCTIONS IN: molecular_function unknown;INVOLVED IN: biological_process unknown;LOCATED IN: nucleus;EXPRESSED IN: 24 plant structures;EXPRESSED DURING: 15 growth stages;Has 30201 Blast hits to 17322 proteins	0	0	0	0	0	2.33124	0	0	0	0	0	2.01332
AT5G60030.1 | Symbols: | unknown protein;BEST Arabidopsis thaliana protein match is: unknown protein (TAIR:AT1G75335.1);Has 1807 Blast hits to 1807 proteins in 277 species: Archae - 0;Bacteria - 0;Metazoa - 736;Fungi - 347;Plants - 385;Viruses - 0;	0	0	0	0	0	0	0	0	0	2.96888	2.61835	0
AT5G60550.1 | Symbols: GRIK2, ATSNAK1 | geminivirus rep interacting kinase 2 | chr5:24340135-24342356 FORWARD LENGTH=407	0	0	0	0	0	0	2.87103	3.09806	0	0	0	0
AT5G60640.1 | Symbols: ATPDIL1-4, PDI2, ATPDI2, PDIL1-4 | PDI-like 1-4 | chr5:24371141-24373993 REVERSE LENGTH=597;AT5G60640.2 | Symbols: ATPDIL1-4, PDIL1-4 | PDI-like 1-4 | chr5:24371416-24373993 REVERSE LENGTH=536;AT5G60640.3 | Symbols: PDIL1-4 | PDI-lik	0	0	0	0	0	0	0	0	0	2.38314	0	2.15858
AT5G60940.1 | Symbols: | Transducin/WD40 repeat-like superfamily protein | chr5:24523092-24525655 FORWARD LENGTH=429;AT5G60940.2 | Symbols: | Transducin/WD40 repeat-like superfamily protein | chr5:24523757-24525655 FORWARD LENGTH=337	0	4.88707	0	0	0	0	0	0	0	0	0	0
AT5G60990.1 | Symbols: | DEA(D/H)-box RNA helicase family protein | chr5:24546601-24549148 REVERSE LENGTH=456	0	0	0	0	0	0	0	0	0	0	0	2.98558
AT5G61020.2 | Symbols: ECT3 | evolutionarily conserved C-terminal region 3 | chr5:24557485-24559780 REVERSE LENGTH=493;AT5G61020.1 | Symbols: ECT3 | evolutionarily conserved C-terminal region 3 | chr5:24557485-24559780 REVERSE LENGTH=495	0	0	0	0	0	0	0	3.47988	0	0	0	0
AT5G61150.2 | Symbols: VIP4 | leo1-like family protein | chr5:24603846-24607528 REVERSE LENGTH=623;AT5G61150.1 | Symbols: VIP4 | leo1-like family protein | chr5:24603846-24607528 REVERSE LENGTH=625	0	0	0	0	0	0	0	0	0	2.68208	0	0
AT5G61330.1 | Symbols: | rRNA processing protein-related | chr5:24657287-24660103 REVERSE LENGTH=436	0	0	0	0	0	0	0	0	0	0	3.2222	0
AT5G61760.1 | Symbols: ATIPK2BETA, IPK2B, IPK2BETA | inositol polyphosphate kinase 2 beta | chr5:24813916-24814818 REVERSE LENGTH=300	2.47139	0	0	0	0	3.66405	2.21382	2.57634	0	0	0	0
AT5G61770.1 | Symbols: PPAN | PETER PAN-like protein | chr5:24815888-24817495 FORWARD LENGTH=345;AT5G61770.3 | Symbols: PPAN | PETER PAN-like protein | chr5:24815888-24817495 FORWARD LENGTH=346;AT5G61770.2 | Symbols: PPAN | PETER PAN-like protein | chr5:24	0	0	0	0	0	0	0	0	0	0	0	2.43237
AT5G62190.1 | Symbols: PRH75 | DEAD box RNA helicase (PRH75) | chr5:24980542-24983879 REVERSE LENGTH=671	0	0	0	0	2.81954	0	0	0	0	0	0	0
AT5G62390.1 | Symbols: ATBAG7, BAG7 | BCL-2-associated athanogene 7 | chr5:25052377-25054170 REVERSE LENGTH=446	0	0	0	0	2.40389	0	2.11715	0	0	0	0	0
AT5G62530.1 | Symbols: ALDH12A1, ATP5CDH, P5CDH | aldehyde dehydrogenase 12A1 | chr5:25099768-25103159 REVERSE LENGTH=556	0	0	0	0	0	0	0	0	0	0	2.114	0
AT5G62670.1 | Symbols: AHA11, HA11 | H(+)-ATPase 11 | chr5:25159495-25164957 FORWARD LENGTH=956;AT3G47950.1 | Symbols: AHA4, HA4 | H(+)-ATPase 4 | chr3:17693015-17697801 FORWARD LENGTH=960	0	0	0	0	0	0	3.56261	4.88576	0	0	0	0
AT5G62790.1 | Symbols: DXR, PDE129 | 1-deoxy-D-xylulose 5-phosphate reductoisomerase | chr5:25214358-25217292 REVERSE LENGTH=477;AT5G62790.2 | Symbols: DXR | 1-deoxy-D-xylulose 5-phosphate reductoisomerase | chr5:25214358-25217289 REVERSE LENGTH=497	0	0	0	0	0	0	0	0	0	0	0	3.06467
AT5G63120.1 | Symbols: | P-loop containing nucleoside triphosphate hydrolases superfamily protein | chr5:25319798-25322071 REVERSE LENGTH=484;AT5G63120.2 | Symbols: | P-loop containing nucleoside triphosphate hydrolases superfamily protein | chr5:2531896	0	0	0	0	0	0	0	0	0	0	0	2.12006
AT5G63320.1 | Symbols: NPX1 | nuclear protein X1 | chr5:25374413-25378783 REVERSE LENGTH=1061;AT5G63320.3 | Symbols: NPX1 | nuclear protein X1 | chr5:25377180-25378783 REVERSE LENGTH=477;AT5G63320.2 | Symbols: NPX1 | nuclear protein X1 | chr5:25377180-2537	2.843	0	0	0	0	0	0	0	0	0	0	0
AT5G63480.1 | Symbols: | unknown protein;Has 30201 Blast hits to 17322 proteins in 780 species: Archae - 12;Bacteria - 1396;Metazoa - 17338;Fungi - 3422;Plants - 5037;Viruses - 0;Other Eukaryotes - 2996 (source: NCBI BLink). | chr5:25417317-2541847	0	0	0	0	2.92864	3.1482	0	0	0	0	0	0
AT5G63560.1 | Symbols: | HXXXD-type acyl-transferase family protein | chr5:25449517-25451234 FORWARD LENGTH=426	0	0	0	0	0	0	0	2.75395	0	0	0	0
AT5G63600.1 | Symbols: FLS5, ATFLS5 | flavonol synthase 5 | chr5:25461082-25462270 REVERSE LENGTH=325;AT5G63600.2 | Symbols: FLS5, ATFLS5 | flavonol synthase 5 | chr5:25461082-25462270 REVERSE LENGTH=326	0	0	0	0	0	0	2.19323	0	0	0	0	0
AT5G63620.1 | Symbols: | GroES-like zinc-binding alcohol dehydrogenase family protein | chr5:25466380-25468296 REVERSE LENGTH=427;AT5G63620.2 | Symbols: | GroES-like zinc-binding alcohol dehydrogenase family protein | chr5:25466380-25468296 REVERSE LENGT	0	0	0	0	0	0	0	0	0	0	0	2.79714
AT5G63680.1 | Symbols: | Pyruvate kinase family protein | chr5:25490507-25492530 FORWARD LENGTH=510	0	0	0	0	0	0	0	0	0	2.70933	0	2.55926
AT5G63890.1 | Symbols: ATHDH, HISN8, HDH | histidinol dehydrogenase | chr5:25565600-25567879 REVERSE LENGTH=452;AT5G63890.2 | Symbols: ATHDH, HISN8, HDH | histidinol dehydrogenase | chr5:25565600-25568104 REVERSE LENGTH=466	0	0	0	0	0	0	0	0	0	0	0	2.42752
AT5G64130.1 | Symbols: | cAMP-regulated phosphoprotein 19-related protein | chr5:25664547-25665339 REVERSE LENGTH=115;AT5G64130.3 | Symbols: | cAMP-regulated phosphoprotein 19-related protein | chr5:25664547-25665339 REVERSE LENGTH=140	0	0	0	0	0	0	0	0	0	2.77796	0	0
AT5G64200.2 | Symbols: ATSC35, SC35, At-SC35 | ortholog of human splicing factor SC35 | chr5:25681849-25683553 REVERSE LENGTH=303;AT5G64200.1 | Symbols: ATSC35, SC35, At-SC35 | ortholog of human splicing factor SC35 | chr5:25681849-25683553 REVERSE LENGTH=	0	2.21518	0	0	3.78378	2.88528	2.22797	2.11563	0	0	0	0
AT5G64250.1 | Symbols: | Aldolase-type TIM barrel family protein | chr5:25697623-25698752 REVERSE LENGTH=293;AT5G64250.2 | Symbols: | Aldolase-type TIM barrel family protein | chr5:25697623-25698945 REVERSE LENGTH=333	0	0	0	0	0	0	0	0	0	0	2.03511	2.41941
AT5G64380.1 | Symbols: | Inositol monophosphatase family protein | chr5:25741342-25743024 FORWARD LENGTH=404	0	0	0	0	0	0	0	0	0	4.22964	0	2.44597
AT5G64460.8 | Symbols: | Phosphoglycerate mutase family protein | chr5:25773009-25775104 REVERSE LENGTH=282;AT5G64460.6 | Symbols: | Phosphoglycerate mutase family protein | chr5:25773009-25775104 REVERSE LENGTH=282;AT5G64460.4 | Symbols: | Phosphoglyce	0	0	0	0	0	0	0	0	0	2.03419	0	0
AT5G64730.1 | Symbols: | Transducin/WD40 repeat-like superfamily protein | chr5:25873146-25875021 FORWARD LENGTH=299	0	0	0	0	0	0	5.01648	4.68017	0	0	0	0
AT5G65020.1 | Symbols: ANNAT2 | annexin 2 | chr5:25973915-25975554 FORWARD LENGTH=317;AT5G65020.2 | Symbols: ANNAT2 | annexin 2 | chr5:25974366-25975554 FORWARD LENGTH=302	2.51331	0	0	0	0	0	0	0	0	0	0	2.42034
AT5G65260.1 | Symbols: | RNA-binding (RRM/RBD/RNP motifs) family protein | chr5:26080501-26082984 REVERSE LENGTH=220	0	0	0	0	0	0	0	3.21222	0	0	0	0
AT5G65630.1 | Symbols: GTE7 | global transcription factor group E7 | chr5:26226311-26228257 REVERSE LENGTH=590	0	0	0	0	0	0	4.68666	4.53931	0	0	0	0
AT5G65900.1 | Symbols: | DEA(D/H)-box RNA helicase family protein | chr5:26358328-26361244 FORWARD LENGTH=633	0	0	0	0	0	3.48642	2.40958	2.32664	3.48909	4.23282	2.73769	3.21723
AT5G65940.2 | Symbols: CHY1 | beta-hydroxyisobutyryl-CoA hydrolase 1 | chr5:26377132-26379161 REVERSE LENGTH=328;AT5G65940.3 | Symbols: CHY1 | beta-hydroxyisobutyryl-CoA hydrolase 1 | chr5:26376927-26379161 REVERSE LENGTH=342;AT5G65940.1 | Symbols: CHY1 |	0	0	0	0	0	0	0	0	0	2.08136	0	0
AT5G65950.1 | Symbols: | FUNCTIONS IN: molecular_function unknown;INVOLVED IN: biological_process unknown;LOCATED IN: cellular_component unknown;EXPRESSED IN: 25 plant structures;EXPRESSED DURING: 15 growth stages;CONTAINS InterPro DOMAIN/s: Protein	3.46054	2.57859	0	4.7255	5.2973	5.69668	6.41515	6.51244	3.32095	5.80068	2.89332	2.81794
AT5G66030.2 | Symbols: ATGRIP, GRIP | Golgi-localized GRIP domain-containing protein | chr5:26405133-26409888 REVERSE LENGTH=765;AT5G66030.1 | Symbols: ATGRIP, GRIP | Golgi-localized GRIP domain-containing protein | chr5:26405133-26409888 REVERSE LENGTH=78	0	0	0	0	0	0	0	0	0	2.27627	0	0
AT5G66040.1 | Symbols: STR16 | sulfurtransferase protein 16 | chr5:26410557-26411139 FORWARD LENGTH=120;AT5G66040.2 | Symbols: STR16 | sulfurtransferase protein 16 | chr5:26410871-26411139 FORWARD LENGTH=65	0	0	0	0	0	0	0	0	0	2.36517	0	0
AT5G66310.1 | Symbols: | ATP binding microtubule motor family protein | chr5:26485786-26490304 REVERSE LENGTH=1063	0	0	0	0	0	0	0	0	0	0	3.61341	3.96869
AT5G66550.1 | Symbols: | Maf-like protein | chr5:26559752-26561162 REVERSE LENGTH=207	0	0	0	0	0	0	0	0	0	0	2.3794	0
AT5G66570.1 | Symbols: PSBO-1, OEE1, OEE33, OE33, PSBO1, MSP-1 | PS II oxygen-evolving complex 1 | chr5:26568744-26570124 FORWARD LENGTH=332	0	0	0	0	0	0	0	0	0	0	0	2.13797
AT5G66760.1 | Symbols: SDH1-1 | succinate dehydrogenase 1-1 | chr5:26653776-26657224 FORWARD LENGTH=634	0	0	0	0	0	0	0	2.78535	0	0	0	0
AT5G67240.1 | Symbols: SDN3 | small RNA degrading nuclease 3 | chr5:26824454-26828098 REVERSE LENGTH=782;AT5G67240.2 | Symbols: SDN3 | small RNA degrading nuclease 3 | chr5:26824454-26828098 REVERSE LENGTH=762	0	2.31597	0	0	0	0	0	0	0	0	0	0
AT5G67320.1 | Symbols: HOS15 | WD-40 repeat family protein | chr5:26857268-26860974 FORWARD LENGTH=613	0	0	0	2.8443	0	0	0	0	0	0	0	0
AT5G67380.2 | Symbols: CKA1, ATCKA1 | casein kinase alpha 1 | chr5:26881156-26883383 REVERSE LENGTH=376;AT5G67380.1 | Symbols: CKA1, ATCKA1 | casein kinase alpha 1 | chr5:26881156-26883383 REVERSE LENGTH=409	0	0	0	0	0	0	0	0	0	3.24948	0	0
AT5G67590.1 | Symbols: FRO1 | NADH-ubiquinone oxidoreductase-related | chr5:26958073-26959356 FORWARD LENGTH=154	0	0	0	0	0	0	0	0	0	2.40758	0	2.93491
ATCG00140.1 | Symbols: ATPH | ATP synthase subunit C family protein | chrC:13262-13507 REVERSE LENGTH=81	0	0	0	0	0	0	0	0	0	0	0	4.30439
ATCG00150.1 | Symbols: ATPI | ATPase, F0 complex, subunit A protein | chrC:14021-14770 REVERSE LENGTH=249	0	0	0	0	0	0	0	0	0	0	0	2.87261
ATCG00420.1 | Symbols: NDHJ | NADH dehydrogenase subunit J | chrC:48677-49153 REVERSE LENGTH=158	0	0	0	0	0	0	0	0	0	0	0	2.94538
ATCG00720.1 | Symbols: PETB | photosynthetic electron transfer B | chrC:74841-76292 FORWARD LENGTH=215	0	0	0	0	0	0	0	0	0	0	0	2.79324
ATCG01120.1 | Symbols: RPS15 | chloroplast ribosomal protein S15 | chrC:123296-123562 REVERSE LENGTH=88	0	0	0	0	0	0	2.26563	0	0	0	0	0
ATCG01130.1 | Symbols: YCF1.2 | Ycf1 protein | chrC:123884-129244 REVERSE LENGTH=1786	0	0	4.37162	3.366	3.05624	0	0	0	0	0	0	0
ATCG01280.1 | Symbols: YCF2.2 | Chloroplast Ycf2;ATPase, AAA type, core | chrC:145291-152175 REVERSE LENGTH=2294;ATCG00860.1 | Symbols: YCF2.1 | Chloroplast Ycf2;ATPase, AAA type, core | chrC:86474-93358 FORWARD LENGTH=2294	0	0	0	0	2.91319	0	2.90102	2.04139	0	0	0	0
